# Supplementary material for: Proteomic Analysis of the Hepatopancreas of Chinese Mitten Crabs (Eriocheir sinensis) Fed With a Linoleic Acid or α-Linolenic Acid Diet
Source: Front Physiol. 2018 Oct 10;9:1430. doi: 10.3389/fphys.2018.01430 (PMC6192328; doi:10.3389/fphys.2018.01430)
Supplement: TABLE S1 — Proteins identified in the hepatopancreas of mitten crabs fed with LA and LNA diets by using the label-free quantification proteome approach. [file Table_1.XLSX]

## Sheet: all.protein.norm_WBH
Accession	Swissprot_annotation	nr_annotation	Coverage	# Peptides	# PSMs	# Unique Peptides	# Protein Groups	# AAs	MW [kDa]	calc. pI	emPAI	Score Sequest HT	# Peptides Sequest HT	LNA	LA
TRINITY_DN132948_c0_g1	Elongation factor 1-alpha 1 OS=Rattus norvegicus GN=Eef1a1 PE=2 SV=1	Elongation factor 1-alpha, partial [Stegodyphus mimosarum]	17.4194	2	466	1	1	155	17	8.91	0.848	1133.33	2	1.65658e+07	7.10358e+07
TRINITY_DN98920_c146_g89	Pseudohemocyanin-2 (Fragment) OS=Homarus americanus GN=phc-2 PE=1 SV=1	cryptocyanin [Eriocheir sinensis]	20.5882	2	118	2	1	102	12.4	5.76	2.162	322.36	2	2407981737	2.19895e+09
TRINITY_DN66290_c0_g2	Heat shock protein HSP 90-beta OS=Rattus norvegicus GN=Hsp90ab1 PE=1 SV=4	PREDICTED: heat shock protein 83 [Dinoponera quadriceps]	14.4986	8	227	3	1	738	84.7	5.06	0.525	243.34	8	1.82214e+07	8.25946e+07
TRINITY_DN58690_c0_g1	#N/A	#N/A	9.95851	1	83	1	1	241	25.8	9.29	0.833	198.72	1	58936650	2.02202e+09
TRINITY_DN79837_c79_g1	Ferritin OS=Pacifastacus leniusculus PE=1 SV=1	ferritin 3 [Eriocheir sinensis]	32.8358	7	67	7	1	201	22.9	6.43	7.577	164.28	7	6.31908e+08	1.18016e+09
TRINITY_DN37745_c0_g1	40S ribosomal protein S14 OS=Mus musculus GN=Rps14 PE=1 SV=3	PREDICTED: 40S ribosomal protein S14 [Hydra vulgaris]	25.4658	1	15	1	1	161	17.4	10.3	0.468	120.75	1	3.35938e+07	6.79193e+08
TRINITY_DN98078_c88_g1	Beta-1,3-glucan-binding protein OS=Litopenaeus vannamei PE=1 SV=2	beta-1,3-glucan-binding protein precursor [Astacus astacus]	3.56701	16	52	16	1	4850	534.8	5.72	0.129	118.88	16	2.45639e+08	5.73917e+08
TRINITY_DN116004_c2_g1	Sodium/potassium-transporting ATPase subunit alpha OS=Drosophila melanogaster GN=Atpalpha PE=1 SV=3	sodium-potassium ATPase alpha subunit [Eriocheir sinensis]	11.2871	8	41	8	1	1010	112.2	5.33	0.383	106.25	8	2.08775e+08	5.27713e+08
TRINITY_DN99366_c0_g11	Basement membrane proteoglycan OS=Caenorhabditis elegans GN=unc-52 PE=1 SV=2	hypothetical protein DAPPUDRAFT_232498 [Daphnia pulex]	14.7569	11	41	8	1	1152	127.1	4.77	0.445	105.9	11	158607359	2.33567e+08
TRINITY_DN92866_c4_g4	--	PREDICTED: uncharacterized protein LOC102808431 [Saccoglossus kowalevskii]	6.06061	2	47	2	1	396	44.5	5.72	0.35	105.07	2	1285727463	1.00965e+09
TRINITY_DN96248_c2_g8	Low-density lipoprotein receptor-related protein 1B OS=Mus musculus GN=Lrp1b PE=1 SV=1	PREDICTED: sortilin-related receptor-like [Aplysia californica]	19.7995	5	35	4	1	399	44.4	4.58	0.585	100.13	5	2.15834e+08	3.33947e+08
TRINITY_DN92065_c0_g2	ATP-dependent molecular chaperone HSP82 OS=Saccharomyces cerevisiae (strain ATCC 204508 / S288c) GN=HSP82 PE=1 SV=1	heat shock protein 90 [Eriocheir sinensis]	24.7596	12	81	8	1	416	48	4.89	1.61	97.08	12	1.4318e+08	1.8725e+08
TRINITY_DN93355_c0_g1	Spectrin alpha chain OS=Drosophila melanogaster GN=alpha-Spec PE=1 SV=2	Spectrin alpha chain [Zootermopsis nevadensis]	7.20497	16	37	16	1	2415	277.6	5.16	0.247	92.32	16	1.84856e+08	7.88024e+07
TRINITY_DN66799_c1_g1	Heat shock cognate 70 kDa protein OS=Oncorhynchus mykiss GN=hsc71 PE=2 SV=2	heat shock protein 70 [Eriocheir sinensis]	19.5084	10	37	6	1	651	71.2	5.41	0.905	88.75	10	9.76106e+07	1.08082e+08
TRINITY_DN61198_c0_g1	Nucleophosmin OS=Rattus norvegicus GN=Npm1 PE=1 SV=1	unnamed protein product [Oikopleura dioica]	12.2807	2	29	2	1	228	25.4	4.56	1.054	87.16	2	3.58611e+06	2.14922e+08
TRINITY_DN86049_c3_g1	Myosin heavy chain, muscle OS=Drosophila melanogaster GN=Mhc PE=1 SV=4	PREDICTED: myosin heavy chain, muscle isoform X9 [Dinoponera quadriceps]	8.27763	17	34	17	1	1945	222.6	6.25	0.295	79.78	17	2.86803e+08	2.08431e+08
TRINITY_DN94064_c13_g4	Hydroxyacylglutathione hydrolase, mitochondrial OS=Danio rerio GN=hagh PE=2 SV=2	PREDICTED: hydroxyacylglutathione hydrolase, mitochondrial [Tribolium castaneum]	9.77199	5	28	5	1	307	33.8	6.42	1.239	79.06	5	1060786252	3.50544e+09
TRINITY_DN86448_c0_g1	Myosin heavy chain, non-muscle OS=Drosophila melanogaster GN=zip PE=1 SV=2	PREDICTED: myosin heavy chain, non-muscle [Cephus cinctus]	9.03584	14	29	14	1	1981	229.6	5.57	0.233	78.79	14	3.27295e+08	3.56657e+08
TRINITY_DN94733_c371_g7	Hemocyanin A chain OS=Panulirus interruptus PE=1 SV=2	hemocyanin subunit 1 [Metacarcinus magister]	11.1406	3	25	3	1	377	42.7	5.36	0.668	77.17	3	1.71508e+08	6.62838e+07
TRINITY_DN128624_c0_g1	Probable ATP-dependent RNA helicase DDX17 OS=Mus musculus GN=Ddx17 PE=1 SV=1	hypothetical protein BRAFLDRAFT_122755 [Branchiostoma floridae]	22.2772	2	12	2	1	202	23.4	6.11	0.668	75.88	2	8263926	2.60816e+07
TRINITY_DN89896_c1_g1	--	PREDICTED: SH3 domain-binding glutamic acid-rich protein homolog [Amyelois transitella]	39.3593	12	23	12	1	437	47.2	4.46	1.683	72.78	12	1.07782e+08	7.1431e+07
TRINITY_DN85921_c0_g12	40S ribosomal protein S3-A OS=Xenopus laevis GN=rps3-a PE=2 SV=2	hypothetical protein BRAFLDRAFT_56803 [Branchiostoma floridae]	11.1111	2	30	2	1	234	25.7	9.55	0.492	71.65	2	714253196	1.02116e+09
TRINITY_DN32884_c0_g1	Elongation factor 2 OS=Mus musculus GN=Eef2 PE=1 SV=2	putative translation elongation factor G [Oesophagostomum dentatum]	13.9344	3	16	3	1	366	40.7	6.47	0.668	71.41	3	6.87183e+06	2.17016e+07
TRINITY_DN89776_c14_g1	Endochitinase OS=Manduca sexta PE=2 SV=1	chitinase 1 [Eriocheir sinensis]	7.5643	3	25	3	1	661	74.3	6.02	0.456	70.43	3	6.73536e+07	4.21473e+07
TRINITY_DN9162_c0_g1	Protein disulfide-isomerase OS=Drosophila melanogaster GN=Pdi PE=2 SV=1	protein disulfide isomerase 2 [Fenneropenaeus chinensis]	18.3838	9	29	9	1	495	55.1	4.75	1.031	70.01	9	3.12035e+08	1.56811e+08
TRINITY_DN70287_c0_g2	60 kDa heat shock protein, mitochondrial OS=Cricetulus griseus GN=HSPD1 PE=2 SV=1	heat shock protein 60, partial [Formica cinerea]	17.2727	4	15	4	1	220	23.6	9.03	1.448	68.77	4	2.55395e+06	3.3063e+07
TRINITY_DN86179_c18_g1	Fatty acid-binding protein homolog 9 OS=Caenorhabditis elegans GN=lbp-9 PE=3 SV=1	fatty acid binding protein [Eriocheir sinensis]	27.1523	4	26	4	1	151	16.9	8.38	1.894	64.7	4	9.55435e+08	1.11524e+07
TRINITY_DN93806_c0_g6	Calreticulin OS=Cricetulus griseus GN=CALR PE=1 SV=1	calreticulin [Portunus trituberculatus]	35.814	7	23	7	1	215	25	4.08	7.377	64.42	7	4.07923e+08	5.93203e+07
TRINITY_DN99507_c0_g1	14-3-3 protein zeta OS=Bombyx mori GN=14-3-3zeta PE=2 SV=2	14-3-3-like protein [Eriocheir sinensis]	38.4615	7	22	6	1	247	28	4.77	1.649	57.23	7	6.50917e+08	1.33779e+08
TRINITY_DN85863_c0_g1	Heat shock 70 kDa protein cognate 3 OS=Drosophila melanogaster GN=Hsc70-3 PE=2 SV=2	heat shock protein 70 cognate 3 [Eriocheir sinensis]	9.63303	7	26	6	1	654	72.3	5.15	0.445	56.65	7	272167714	6.59552e+08
TRINITY_DN70119_c0_g2	Actin, cytoplasmic 2 OS=Xenopus laevis GN=actg1 PE=2 SV=1	Chain L, Actin Filament Model In The Extended Form Of Acromsomal Bundle In The Limulus Sperm	36.2989	7	23	4	1	281	31.6	5.3	2.594	56.56	7	7.53933e+08	1.18193e+08
TRINITY_DN83365_c2_g1	Alpha-tocopherol transfer protein-like OS=Mus musculus GN=Ttpal PE=1 SV=3	CRAL-TRIO domain containing protein [Oryctes borbonicus]	12.1795	4	21	4	1	312	36.4	6.95	0.487	54.13	4	1.47581e+08	7.20238e+08
TRINITY_DN93254_c0_g1	Ubiquitin carboxyl-terminal hydrolase isozyme L3 OS=Bos taurus GN=UCHL3 PE=2 SV=1	ubiquitin carboxyl-terminal esterase L3 [Scylla paramamosain]	9.57854	2	16	2	1	261	29.1	5.24	0.468	52.17	2	220877165	2.88303e+08
TRINITY_DN80187_c2_g1	Guanine nucleotide-binding protein subunit beta-2-like 1 OS=Danio rerio GN=gnb2l1 PE=2 SV=1	receptor for activated protein kinase C [Eriocheir sinensis]	7.2327	2	19	2	1	318	35.6	7.94	0.874	52.04	2	1.65728e+08	1.529e+08
TRINITY_DN52774_c0_g1	FK506-binding protein 2 OS=Cryptococcus neoformans var. neoformans serotype D (strain JEC21 / ATCC MYA-565) GN=FPR2 PE=3 SV=1	FK506-binding protein 2 precursor [Papilio polytes]	20.098	3	21	3	1	204	22.6	4.82	1.054	51.61	3	4.72178e+08	7.41884e+08
TRINITY_DN63757_c2_g1	Retinoid-inducible serine carboxypeptidase OS=Mus musculus GN=Scpep1 PE=1 SV=2	PREDICTED: retinoid-inducible serine carboxypeptidase-like [Saccoglossus kowalevskii]	8.01887	3	20	3	1	636	71.5	6.27	0.354	49.21	3	3.94132e+07	3.2239e+08
TRINITY_DN96372_c1_g19	Ester hydrolase C11orf54 homolog OS=Rattus norvegicus PE=1 SV=1	Ester hydrolase, partial [Stegodyphus mimosarum]	3.7415	1	19	1	1	294	31.8	6.11	0.438	49.07	1	9.66989e+07	1.36592e+08
TRINITY_DN83129_c2_g1	--	hypothetical protein DAPPUDRAFT_229131 [Daphnia pulex]	3.3557	2	19	2	1	447	49.2	4.53	0.222	49.06	2	293663427	9.83108e+08
TRINITY_DN125442_c0_g2	40S ribosomal protein S15 OS=Rattus norvegicus GN=Rps15 PE=1 SV=2	PREDICTED: 40S ribosomal protein S15-like [Saccoglossus kowalevskii]	18.3673	1	12	1	1	147	17.2	10.42	0.995	47.93	1	1.24704e+07	9.02124e+06
TRINITY_DN35442_c0_g1	--	--	20.8696	2	17	2	1	115	12.5	4.41	1.512	46.43	2	1.56319e+08	2.00083e+08
TRINITY_DN35350_c0_g1	Elongation factor 1-alpha 1 OS=Rattus norvegicus GN=Eef1a1 PE=2 SV=1	elongation factor 1 alpha, partial [Macrocallista sp. JV-2012]	21.7514	3	14	2	1	354	37.9	8.85	0.616	45.22	3	342911	1.6456e+08
TRINITY_DN88829_c0_g4	#N/A	#N/A	14.2023	7	22	7	1	514	56.4	3.83	0.905	44.04	7	1.23713e+08	1.99507e+08
TRINITY_DN97242_c0_g24	Carboxypeptidase A2 OS=Rattus norvegicus GN=Cpa2 PE=1 SV=1	hypothetical protein DAPPUDRAFT_224487 [Daphnia pulex]	30.814	3	12	3	1	172	18.9	4.94	2.162	43.32	3	378474416	9.00345e+08
TRINITY_DN95949_c1_g9	Putative aminopeptidase W07G4.4 OS=Caenorhabditis elegans GN=lap-2 PE=3 SV=1	PREDICTED: putative aminopeptidase W07G4.4 [Strongylocentrotus purpuratus]	20.8633	3	16	3	1	139	14.7	6.67	3.642	42.07	3	3.19177e+08	7.64225e+08
TRINITY_DN95922_c1_g7	Angiotensin-converting enzyme OS=Mesocricetus auratus GN=Ace PE=2 SV=1	hypothetical protein DAPPUDRAFT_307838 [Daphnia pulex]	5.38574	5	17	5	1	1374	157.5	4.56	0.199	41.25	5	9.24543e+07	1.55135e+08
TRINITY_DN98797_c1_g2	Contactin-associated protein like 5-3 OS=Rattus norvegicus GN=Cntnap5c PE=2 SV=1	hypothetical protein RP20_CCG013029 [Aedes albopictus]	8.70536	12	23	12	1	1792	198.4	5.1	0.25	41.25	12	1.00709e+08	1.55437e+08
TRINITY_DN72169_c0_g1	--	Zn-finger in Ran binding protein and others domain containing protein [Acanthamoeba castellanii str. Neff]	19.2982	4	17	4	1	171	18.6	7.71	0.668	41.01	4	2.09464e+08	1.48363e+08
TRINITY_DN88356_c1_g1	Kinectin OS=Homo sapiens GN=KTN1 PE=1 SV=1	PREDICTED: flagellar attachment zone protein 1-like isoform X1 [Saccoglossus kowalevskii]	7.04356	7	14	7	1	1079	118.6	5.54	0.191	40	7	1.48109e+08	2.87462e+07
TRINITY_DN92255_c14_g1	Tropomyosin-1, isoforms 9A/A/B OS=Drosophila melanogaster GN=Tm1 PE=2 SV=2	PREDICTED: tropomyosin-1, isoforms 9A/A/B isoform X20 [Ceratitis capitata]	15.8103	6	18	6	1	253	29	4.78	0.848	39.99	6	275453212	1.92525e+08
TRINITY_DN73098_c1_g1	--	peritrophin-44-like protein [Eriocheir sinensis]	11.7073	2	16	2	1	205	22.5	4.46	0.668	39.75	2	4.21782e+08	7.06183e+08
TRINITY_DN95669_c12_g26	Cytochrome b5 OS=Bos taurus GN=CYB5A PE=1 SV=3	cytochrome b5 [Branchiostoma floridae]	42	3	15	2	1	100	10.9	5.1	2.162	38.91	3	3.75967e+07	NA
TRINITY_DN95669_c12_g37	Cytochrome b5 OS=Musca domestica GN=Cyt-b5 PE=1 SV=1	cytochrome B5, putative [Ixodes scapularis]	32.6923	2	13	1	1	104	11.6	4.68	2.728	37.54	2	1.17321e+08	NA
TRINITY_DN44590_c0_g2	Glyceraldehyde-3-phosphate dehydrogenase OS=Panulirus versicolor PE=1 SV=1	glyceraldehyde 3-phosphate dehydrogenase [Eriocheir sinensis]	13.8973	3	12	3	1	331	35.3	7.01	0.509	37.53	3	1.18846e+08	3.16257e+07
TRINITY_DN110195_c1_g1	#N/A	#N/A	15.9292	2	14	2	1	113	11.9	9.67	1.371	37.34	2	4.64838e+08	3.33901e+08
TRINITY_DN94106_c129_g1	Brachyurin OS=Uca pugilator PE=1 SV=2	chymotrypsin-like serine protease 1 [Cherax quadricarinatus]	48	2	12	2	1	100	10.2	4.42	2.981	37.14	2	2016209281	1.30342e+09
TRINITY_DN42493_c4_g2	Translation elongation factor 2 OS=Bombyx mori GN=tef2 PE=1 SV=1	elongation factor 2 [Eriocheir sinensis]	8.25792	5	15	5	1	884	98.6	7.24	0.323	36.73	5	6.56661e+07	7.4033e+07
TRINITY_DN55648_c6_g3	Pseudohemocyanin-2 (Fragment) OS=Homarus americanus GN=phc-2 PE=1 SV=1	hemocyanin [Portunus pelagicus]	16.3462	1	10	1	1	104	11.1	7.34	0.585	36.52	1	1862498206	4.20275e+08
TRINITY_DN74707_c0_g1	ATP-citrate synthase OS=Mus musculus GN=Acly PE=1 SV=1	PREDICTED: ATP-citrate synthase-like [Limulus polyphemus]	4.91196	4	14	4	1	1079	118.7	7.27	0.186	36.3	4	1.2894e+08	7.83995e+07
TRINITY_DN97709_c13_g3	Neprilysin-11 OS=Caenorhabditis elegans GN=nep-11 PE=1 SV=2	hypothetical protein DAPPUDRAFT_200882 [Daphnia pulex]	10.2503	5	18	5	1	839	92.7	4.5	0.658	35.82	5	1.13135e+08	5.04468e+07
TRINITY_DN78902_c1_g1	Heat shock cognate 71 kDa protein OS=Rattus norvegicus GN=Hspa8 PE=1 SV=1	heat shock protein 70 [Meretrix meretrix]	15.0972	6	13	2	1	669	73.5	5.85	0.341	35.69	6	NA	3.43256e+07
TRINITY_DN78941_c1_g1	Cytochrome P450 2L1 OS=Panulirus argus GN=CYP2L1 PE=1 SV=1	cytochrome P450 CYP2 [Eriocheir sinensis]	9.68858	3	16	3	1	289	33	6.11	0.616	33.56	3	1.27106e+08	1.77524e+08
TRINITY_DN65445_c0_g1	Eukaryotic translation initiation factor 5A OS=Spodoptera frugiperda GN=eIF-5A PE=2 SV=1	eukaryotic translation initiation factor 5A [Scylla paramamosain]	9.55414	2	16	2	1	157	17.1	5.58	0.874	33.5	2	4.18914e+08	2.63618e+07
TRINITY_DN61986_c3_g1	RNA-binding protein squid OS=Drosophila melanogaster GN=sqd PE=1 SV=3	PREDICTED: RNA-binding protein squid-like isoform X5 [Monomorium pharaonis]	8.41584	3	10	3	1	404	43.7	7.52	0.492	33.38	3	2.94739e+08	4.22765e+08
TRINITY_DN87925_c1_g1	Glutamate dehydrogenase, mitochondrial OS=Drosophila melanogaster GN=Gdh PE=1 SV=2	glutamate dehydrogenase [Eriocheir sinensis]	8.13559	3	14	3	1	590	65.2	7.91	0.243	33	3	2.45701e+08	4.74256e+08
TRINITY_DN97902_c2_g8	C-1-tetrahydrofolate synthase, cytoplasmic OS=Drosophila melanogaster GN=pug PE=1 SV=4	PREDICTED: C-1-tetrahydrofolate synthase, cytoplasmic isoform X2 [Megachile rotundata]	9.45455	2	10	2	1	275	29.4	7.08	0.222	32.54	2	9.61269e+07	3.34139e+08
TRINITY_DN88892_c0_g4	Prolow-density lipoprotein receptor-related protein 1 OS=Homo sapiens GN=LRP1 PE=1 SV=2	PREDICTED: low-density lipoprotein receptor-related protein 2-like, partial [Limulus polyphemus]	8.02469	3	12	3	1	486	52.5	4.11	0.389	32.46	3	5.04273e+07	1.41634e+08
TRINITY_DN92817_c1_g3	Cyanophycinase OS=Pseudomonas anguilliseptica GN=cphE PE=1 SV=1	hypothetical protein DAPPUDRAFT_231296 [Daphnia pulex]	23.1441	4	12	4	1	229	25.2	4.56	1.371	31.99	4	4.99589e+07	5.70627e+07
TRINITY_DN75960_c0_g1	Triosephosphate isomerase B OS=Danio rerio GN=tpi1b PE=2 SV=1	triosephosphate isomerase [Eriocheir sinensis]	13.354	4	11	4	1	322	35.2	6.87	0.701	31.01	4	2.34882e+08	3.1018e+08
TRINITY_DN86804_c0_g1	Calmodulin OS=Xenopus laevis GN=calm1 PE=1 SV=2	Calmodulin, partial [Trichinella pseudospiralis]	28.9157	6	14	6	1	166	18.7	4.36	3.394	30.34	6	9.93976e+07	7.46439e+07
TRINITY_DN89586_c2_g1	Annexin B9 OS=Drosophila melanogaster GN=AnxB9 PE=2 SV=2	PREDICTED: annexin B9-like isoform X2 [Diuraphis noxia]	16.2939	3	9	3	1	313	35	5.44	0.433	30.19	3	7.25097e+07	3.33479e+07
TRINITY_DN81101_c5_g1	Uncharacterized protein ZK1073.1 OS=Caenorhabditis elegans GN=ZK1073.1 PE=3 SV=1	hypothetical protein DAPPUDRAFT_321849 [Daphnia pulex]	8.69565	2	9	2	1	345	38.7	7.81	0.28	29.46	2	5.95194e+07	1.09869e+08
TRINITY_DN78766_c0_g1	Glutathione S-transferase D7 OS=Anopheles gambiae GN=GstD7 PE=2 SV=1	glutathione S-transferase [Palaemon carinicauda]	20.7207	5	13	5	1	222	24.7	7.02	1.581	29.31	5	2.65842e+08	5.30441e+08
TRINITY_DN98077_c34_g1	Sorbitol dehydrogenase OS=Homo sapiens GN=SORD PE=1 SV=4	hypothetical protein DAPPUDRAFT_303131 [Daphnia pulex]	2.68817	1	15	1	1	372	39.9	7.12	0.202	27.88	1	3.54414e+08	7.27514e+08
TRINITY_DN86636_c0_g1	Aldehyde dehydrogenase, dimeric NADP-preferring OS=Homo sapiens GN=ALDH3A1 PE=1 SV=3	PREDICTED: aldehyde dehydrogenase, dimeric NADP-preferring isoform X2 [Polistes dominula]	7.22101	3	14	3	1	457	50.5	7.42	0.274	27.77	3	1.074e+08	2.81784e+08
TRINITY_DN94614_c2_g1	Inorganic pyrophosphatase OS=Drosophila melanogaster GN=Nurf-38 PE=1 SV=3	PREDICTED: inorganic pyrophosphatase [Harpegnathos saltator]	3.96341	1	10	1	1	328	37.1	6.47	0.086	27.67	1	1247242509	2.65055e+09
TRINITY_DN89334_c1_g2	Papilin OS=Caenorhabditis elegans GN=mig-6 PE=1 SV=1	pacifastin light chain-like serine proteinase inhibitor [Litopenaeus vannamei]	6.08899	3	14	3	1	854	92.3	5.14	0.122	27.09	3	1.03617e+08	2.21477e+08
TRINITY_DN97655_c2_g1	Thymosin beta-4 OS=Rattus norvegicus GN=Tmsb4x PE=1 SV=2	beta-thymosin 4 [Pacifastacus leniusculus]	22.3684	6	13	6	1	228	25.4	5.57	0.957	26.87	6	1.737e+08	7.63311e+07
TRINITY_DN55648_c6_g1	Pseudohemocyanin-2 (Fragment) OS=Homarus americanus GN=phc-2 PE=1 SV=1	hemocyanin subunit 1 [Metacarcinus magister]	16.3462	1	7	1	1	104	11.2	6.77	1.512	26.5	1	6.72062e+07	NA
TRINITY_DN99152_c0_g7	Basement membrane-specific heparan sulfate proteoglycan core protein OS=Homo sapiens GN=HSPG2 PE=1 SV=4	Basement membrane-specific heparan sulfate proteoglycan core protein, partial [Stegodyphus mimosarum]	2.91096	1	9	1	1	584	63	6.55	0.16	25.94	1	1.67521e+08	1.61456e+08
TRINITY_DN87079_c6_g26	Hematopoietic prostaglandin D synthase OS=Gallus gallus GN=HPGDS PE=1 SV=3	prostaglandin D synthase [Eriocheir sinensis]	13.3588	4	13	4	1	262	29.7	9.33	0.468	25.66	4	6.3416e+08	1.19096e+09
TRINITY_DN55703_c5_g1	Arginine kinase OS=Eriocheir sinensis PE=2 SV=1	RecName: Full=Arginine kinase; Short=AK	12.4611	3	9	3	1	321	36.4	6.62	0.389	25.64	3	4.07804e+08	1.16721e+09
TRINITY_DN10276_c0_g1	Translationally-controlled tumor protein homolog OS=Anopheles gambiae GN=Tctp PE=3 SV=2	translationally controlled tumor protein [Eriocheir sinensis]	10.5	2	12	2	1	200	22.5	5.05	0.638	25.44	2	3.38516e+08	3.30345e+08
TRINITY_DN125944_c0_g1	Endoplasmin OS=Rattus norvegicus GN=Hsp90b1 PE=1 SV=2	heat shock protein, partial [Leptinotarsa decemlineata]	17.1598	3	6	2	1	338	38.3	4.6	0.318	25.43	3	1.17825e+06	2.26699e+07
TRINITY_DN88199_c4_g1	UDP-glucuronosyltransferase 2B14 OS=Oryctolagus cuniculus GN=UGT2B14 PE=2 SV=1	UDP-glycosyltransferase 208B2 [Daphnia pulex]	8.06175	4	9	4	1	583	64.9	9.04	0.389	25.05	4	4.85425e+07	1.35691e+07
TRINITY_DN97760_c2_g1	Hemolymph clottable protein OS=Penaeus monodon PE=1 SV=1	clotting protein precursor [Pacifastacus leniusculus]	3.00926	4	8	4	1	1728	192.7	5.49	0.1	24.9	4	8.14901e+07	1.29287e+08
TRINITY_DN99517_c0_g1	60S ribosomal protein L11 OS=Rattus norvegicus GN=Rpl11 PE=1 SV=2	ribosomal protein L11 [Branchiostoma belcheri]	12.9944	1	6	1	1	177	20.1	9.6	0.359	24.36	1	4.23786e+06	1.75624e+07
TRINITY_DN92506_c5_g1	Beta-hexosaminidase subunit alpha OS=Pongo abelii GN=HEXA PE=3 SV=1	Beta-hexosaminidase subunit beta [Zootermopsis nevadensis]	11.1317	5	12	5	1	539	60.8	5.11	0.403	23.94	5	9.27961e+07	1.46126e+07
TRINITY_DN67325_c0_g2	Tubulin beta chain (Fragment) OS=Lytechinus pictus PE=2 SV=1	unknown [Schistosoma japonicum]	35.3448	3	9	3	1	116	13.5	5.5	2.162	23.8	3	NA	3.46444e+07
TRINITY_DN95892_c6_g6	Integrin beta-PS OS=Drosophila melanogaster GN=mys PE=1 SV=3	integrin [Litopenaeus vannamei]	4.77419	3	10	3	1	775	85.1	4.89	0.145	23.74	3	2.93928e+07	9.83178e+07
TRINITY_DN64004_c0_g1	Malate dehydrogenase, cytoplasmic OS=Bos taurus GN=MDH1 PE=2 SV=3	cytosolic malate dehydrogenase [Daphnia pulex]	6.77966	2	9	2	1	354	38	5.95	0.318	23.47	2	2.69298e+08	5.64504e+08
TRINITY_DN95355_c5_g1	Transitional endoplasmic reticulum ATPase OS=Xenopus laevis GN=vcp PE=1 SV=3	valosin-containing protein [Penaeus monodon]	6.04534	3	7	3	1	794	88.3	5.33	0.163	23.24	3	5.68957e+07	NA
TRINITY_DN72861_c0_g1	Dipeptidyl peptidase 1 OS=Pongo abelii GN=CTSC PE=2 SV=1	cathepsin C [Eriocheir sinensis]	7.51073	3	12	3	1	466	52	5.05	0.28	23.21	3	5.71099e+07	3.03611e+08
TRINITY_DN93338_c2_g1	Stress-70 protein, mitochondrial OS=Pongo abelii GN=HSPA9 PE=2 SV=1	heat shock protein 70 [Eriocheir sinensis]	24.3028	5	11	5	1	251	27.9	5.05	0.874	23.17	5	5.09735e+07	5.44161e+07
TRINITY_DN83957_c2_g6	Serpin B10 OS=Bos taurus GN=SERPINB10 PE=2 SV=1	serpin 3 [Penaeus monodon]	12.9676	5	11	5	1	401	44.9	5.9	0.403	23.16	5	8.11029e+07	3.63774e+07
TRINITY_DN75842_c1_g1	Cytochrome P450 2L1 OS=Panulirus argus GN=CYP2L1 PE=1 SV=1	cytochrome P450 CYP2 [Eriocheir sinensis]	6.10998	3	14	2	1	491	56.1	6.49	0.212	23.16	3	2.86585e+06	NA
TRINITY_DN98491_c2_g20	Acetylcholinesterase OS=Mus musculus GN=Ache PE=1 SV=1	JHE-like carboxylesterase 1 [Pandalopsis japonica]	23.2558	2	7	2	1	129	14.2	4.86	0.52	23.09	2	1.05412e+08	9.85792e+07
TRINITY_DN93606_c7_g4	Tubulin alpha-1 chain OS=Homarus americanus PE=2 SV=1	alpha-tubulin [Eriocheir sinensis]	4.85714	2	11	2	1	350	38.9	5.21	0.212	22.94	2	9.24186e+08	6.67952e+08
TRINITY_DN96803_c0_g1	Laminin subunit alpha OS=Drosophila melanogaster GN=LanA PE=1 SV=2	Laminin subunit alpha, partial [Zootermopsis nevadensis]	2.73852	5	9	5	1	2264	251.2	4.84	0.108	22.7	5	4.13467e+07	6.21239e+07
TRINITY_DN124753_c0_g1	Actin, alpha skeletal muscle OS=Oryzias latipes GN=acta1 PE=2 SV=1	hypothetical protein BRAFLDRAFT_115565 [Branchiostoma floridae]	34.9057	3	13	1	1	106	11.8	5.22	2.594	22.47	3	2.2148e+08	5.74744e+07
TRINITY_DN66510_c0_g2	40S ribosomal protein S18 OS=Spodoptera frugiperda GN=RpS18 PE=2 SV=1	ribosomal protein S18 [Procambarus clarkii]	7.27273	2	10	2	1	165	19.2	10.49	0.501	22.44	2	2.3827e+08	4.73231e+08
TRINITY_DN83058_c0_g1	Sodium/calcium exchanger 2 OS=Mus musculus GN=Slc8a2 PE=1 SV=1	sodium-calcium exchanger 1 isoform 1 [Cherax destructor]	2.8436	2	10	2	1	844	93.1	5	0.091	22.13	2	4.32345e+07	7.2559e+07
TRINITY_DN89579_c0_g2	Protein phosphatase 1B OS=Rattus norvegicus GN=Ppm1b PE=2 SV=1	protein phosphatase 1B [Marsupenaeus japonicus]	6.44391	2	8	2	1	419	45.8	5.02	0.269	22.08	2	6.41169e+07	5.6915e+07
TRINITY_DN92074_c7_g19	--	vitelline membrane outer layer 1-like protein [Scylla paramamosain]	6.58436	1	7	1	1	243	26.9	4.45	0.468	21.94	1	244441670	1.53716e+07
TRINITY_DN99366_c0_g3	Low-density lipoprotein receptor (Fragment) OS=Oryctolagus cuniculus GN=LDLR PE=2 SV=1	low-density lipoprotein receptor, putative [Ixodes scapularis]	19.1176	3	9	1	1	136	15.1	4.83	0.638	21.92	3	9.4263e+06	NA
TRINITY_DN81304_c0_g3	--	pacifastin [Eriocheir sinensis]	17.8886	4	8	4	1	341	37.2	5.9	0.778	21.59	4	3.91753e+07	NA
TRINITY_DN85709_c0_g2	--	PREDICTED: mucin-2-like [Amyelois transitella]	2.65866	3	12	3	1	1166	120.4	6.09	0.259	21.56	3	221999829	5.24681e+07
TRINITY_DN66902_c0_g5	Polyubiquitin (Fragment) OS=Xenopus laevis PE=1 SV=2	ubiquitin [Culicoides sonorensis]	30.6452	3	8	3	1	124	14	5.17	0.585	21.45	3	6.97258e+07	3.84611e+07
TRINITY_DN99448_c2_g1	Spectrin beta chain, non-erythrocytic 5 OS=Homo sapiens GN=SPTBN5 PE=1 SV=2	PREDICTED: spectrin beta chain, non-erythrocytic 1 isoform X4 [Cephus cinctus]	3.42448	10	11	10	1	3913	452.8	6.27	0.063	21.44	10	3.77265e+07	3.99359e+07
TRINITY_DN87015_c0_g1	Collagen alpha-1(II) chain OS=Xenopus tropicalis GN=col2a1 PE=2 SV=1	Collagen alpha-2(I) chain [Habropoda laboriosa]	1.92906	3	9	3	1	1607	158	8.18	0.074	21.23	3	180402390	3.93402e+08
TRINITY_DN98845_c15_g19	Putative all-trans-retinol 13,14-reductase OS=Danio rerio GN=retsat PE=2 SV=1	hypothetical protein BRAFLDRAFT_119025 [Branchiostoma floridae]	5.04065	3	8	3	1	615	68.9	6.55	0.151	21.18	3	5.37721e+07	2.35802e+08
TRINITY_DN116580_c0_g1	Actin-1 OS=Oryza sativa subsp. japonica GN=ACT1 PE=2 SV=1	Actin-3, partial [Trichinella papuae]	21.9101	3	9	1	1	178	19.6	6.38	1.31	20.99	3	3.37165e+07	NA
TRINITY_DN79839_c23_g3	Digestive cysteine proteinase 2 OS=Homarus americanus GN=LCP2 PE=2 SV=1	cathepsin L [Eriocheir sinensis]	5.35211	2	8	2	1	355	39.4	6.3	0.501	20.83	2	3.03194e+08	NA
TRINITY_DN81361_c1_g1	Low-density lipoprotein receptor-related protein 2 OS=Homo sapiens GN=LRP2 PE=1 SV=3	PREDICTED: basement membrane-specific heparan sulfate proteoglycan core protein-like [Lingula anatina]	17.757	3	9	3	1	214	23.5	4.12	0.778	20.69	3	3.91317e+07	NA
TRINITY_DN95719_c2_g2	Fibrillin-2 OS=Mus musculus GN=Fbn2 PE=1 SV=2	hypothetical protein DAPPUDRAFT_315775 [Daphnia pulex]	2.43187	4	10	4	1	2385	255.3	4.6	0.08	20.54	4	2.01432e+07	1.8185e+07
TRINITY_DN65076_c0_g1	Calumenin OS=Mus musculus GN=Calu PE=1 SV=1	PREDICTED: calumenin [Neodiprion lecontei]	8.98551	2	8	2	1	345	40.5	4.56	0.318	20.52	2	2.94192e+07	3.20122e+07
TRINITY_DN75543_c0_g1	Basigin OS=Oryctolagus cuniculus GN=BSG PE=2 SV=1	PREDICTED: neuroplastin-like isoform X2 [Limulus polyphemus]	7.71812	3	8	3	1	298	32.9	6.68	0.719	20.28	3	3.90774e+07	NA
TRINITY_DN59528_c0_g1	60S ribosomal protein L5 OS=Drosophila melanogaster GN=RpL5 PE=1 SV=2	PREDICTED: 60S ribosomal protein L5 [Ciona intestinalis]	11.1842	3	8	3	1	304	34.9	9.61	0.346	20.12	3	6.95362e+07	1.86649e+07
TRINITY_DN91193_c0_g1	Hsc70-interacting protein OS=Gallus gallus GN=ST13 PE=2 SV=1	Hsc70-interacting protein, partial [Zootermopsis nevadensis]	3.06604	1	8	1	1	424	45.4	4.91	0.089	19.78	1	1.87366e+08	2.98828e+08
TRINITY_DN94698_c0_g1	Hemocyte protein-glutamine gamma-glutamyltransferase OS=Tachypleus tridentatus PE=1 SV=1	PREDICTED: hemocyte protein-glutamine gamma-glutamyltransferase-like [Cimex lectularius]	13.5135	6	7	6	1	777	88.2	5.73	0.233	19.78	6	1.75187e+07	NA
TRINITY_DN94733_c371_g33	Hemocyanin C chain OS=Panulirus interruptus PE=1 SV=1	hemocyanin subunit 6 [Eriocheir sinensis]	22.905	3	6	2	1	179	19.9	4.73	0.701	19.77	3	1.04238e+08	6.21628e+07
TRINITY_DN87347_c0_g1	Dolichyl-diphosphooligosaccharide--protein glycosyltransferase subunit 2 OS=Pongo abelii GN=RPN2 PE=2 SV=1	Dolichyl-diphosphooligosaccharide--protein glycosyltransferase subunit 2 [Zootermopsis nevadensis]	3.64501	2	8	2	1	631	68.2	6.43	0.194	19.71	2	1.25006e+08	1.34124e+08
TRINITY_DN94024_c0_g1	Alpha-actinin, sarcomeric OS=Drosophila melanogaster GN=Actn PE=1 SV=2	PREDICTED: alpha-actinin, sarcomeric isoform X1 [Tribolium castaneum]	3.93258	4	9	4	1	890	103	5.48	0.133	19.64	4	1.1514e+08	7.75932e+07
TRINITY_DN99185_c3_g1	Laminin subunit beta-1 OS=Drosophila melanogaster GN=LanB1 PE=1 SV=4	Laminin subunit beta-1 [Zootermopsis nevadensis]	2.99278	5	8	5	1	1938	214.4	5.06	0.088	19.54	5	4.37715e+07	7.23584e+07
TRINITY_DN96003_c10_g20	Endoglucanase B OS=Cellulomonas fimi GN=cenB PE=3 SV=1	endo-beta-1,4-glucanase [Parasesarma erythrodactyla]	10.2397	3	8	3	1	459	49.6	4.96	0.334	19.38	3	5.96125e+07	1.25989e+08
TRINITY_DN86583_c2_g1	B-cell receptor-associated protein 29 OS=Mus musculus GN=Bcap29 PE=1 SV=1	PREDICTED: B-cell receptor-associated protein 31 [Bombyx mori]	12.1739	3	8	3	1	230	26.3	7.21	0.468	19.1	3	1.22538e+08	5.24512e+07
TRINITY_DN97250_c0_g1	Xanthine dehydrogenase/oxidase OS=Felis catus GN=XDH PE=2 SV=3	PREDICTED: xanthine dehydrogenase-like isoform X2 [Lingula anatina]	2.52613	3	11	3	1	1148	122.6	5.24	0.202	19.04	3	4.95059e+07	2.8837e+08
TRINITY_DN88892_c0_g2	Low-density lipoprotein receptor-related protein 1B OS=Mus musculus GN=Lrp1b PE=1 SV=1	PREDICTED: basement membrane-specific heparan sulfate proteoglycan core protein isoform X9 [Polistes canadensis]	9.46197	2	7	2	1	539	59.1	4.53	0.166	19.03	2	3.06187e+07	1.70339e+07
TRINITY_DN96174_c7_g3	Cytochrome P450 2L1 OS=Panulirus argus GN=CYP2L1 PE=1 SV=1	cytochrome P450 CYP2 [Eriocheir sinensis]	10.387	5	12	5	1	491	56.4	8.97	0.315	18.92	5	6.43332e+07	3.64124e+08
TRINITY_DN78969_c0_g18	Malate dehydrogenase OS=Pyrococcus abyssi (strain GE5 / Orsay) GN=mdh PE=3 SV=1	hypothetical protein DAPPUDRAFT_214190 [Daphnia pulex]	7.26872	3	8	3	1	454	48.9	7.69	0.562	18.89	3	6.40736e+07	2.38139e+07
TRINITY_DN70082_c0_g1	C3 and PZP-like alpha-2-macroglobulin domain-containing protein 8 OS=Homo sapiens GN=CPAMD8 PE=1 SV=2	farnesoic acid O-methyltransferase [Eriocheir sinensis]	8.15047	2	7	2	1	319	36	5.11	0.292	18.65	2	7.0421e+07	1.07423e+08
TRINITY_DN95816_c1_g13	Succinyl-CoA ligase [GDP-forming] subunit beta, mitochondrial (Fragment) OS=Sus scrofa GN=SUCLG2 PE=1 SV=2	PREDICTED: succinyl-CoA ligase [GDP-forming] subunit beta, mitochondrial [Neodiprion lecontei]	3.69515	2	6	2	1	433	46.7	5.85	0.225	18.54	2	6.13207e+07	NA
TRINITY_DN90476_c0_g1	Villin-1 OS=Gallus gallus GN=VIL1 PE=1 SV=2	hypothetical protein DAPPUDRAFT_311761 [Daphnia pulex]	6.08496	5	15	5	1	871	97.4	6.38	0.155	18.41	5	6.20929e+07	3.07657e+07
TRINITY_DN132617_c0_g1	14-3-3 protein epsilon OS=Drosophila melanogaster GN=14-3-3epsilon PE=1 SV=2	14-3-3 epsilon-like transcript variant 1 [Litopenaeus vannamei]	6.95364	2	8	1	1	302	34.2	5.27	0.179	18.3	2	NA	4.60395e+08
TRINITY_DN50306_c1_g1	Hemocyanin C chain OS=Panulirus interruptus PE=1 SV=1	hemocyanin subunit 6 [Eriocheir sinensis]	12.6984	2	6	2	1	252	28.3	4.82	0.848	18.14	2	9.60355e+07	NA
TRINITY_DN54803_c0_g1	Xylose isomerase OS=Arabidopsis thaliana GN=XYLA PE=2 SV=2	Xylose isomerase [Exaiptasia pallida]	6.52632	3	14	3	1	475	53.1	6.74	0.365	17.98	3	2.31155e+07	1.85931e+07
TRINITY_DN96916_c1_g10	Dehydrogenase/reductase SDR family member 12 OS=Homo sapiens GN=DHRS12 PE=2 SV=2	PREDICTED: dehydrogenase/reductase SDR family member 12-like [Limulus polyphemus]	6.47619	3	7	3	1	525	58.1	5.02	0.166	17.88	3	4.47625e+07	4.43715e+07
TRINITY_DN99466_c7_g4	Apolipophorins OS=Locusta migratoria PE=1 SV=2	Apolipophorin, partial [Zootermopsis nevadensis]	0.850805	4	10	4	1	3291	375.4	6.65	0.036	17.85	4	2.83744e+07	NA
TRINITY_DN118188_c0_g1	Alpha-enolase OS=Mus musculus GN=Eno1 PE=1 SV=3	PREDICTED: alpha-enolase-like [Saccoglossus kowalevskii]	29.5238	2	10	2	1	105	11.6	9.99	0.701	17.83	2	5.7188e+06	2.28321e+08
TRINITY_DN74324_c1_g2	Translocon-associated protein subunit alpha OS=Mus musculus GN=Ssr1 PE=1 SV=1	Translocon-associated protein subunit alpha [Zootermopsis nevadensis]	3.69128	2	8	2	1	298	32.8	4.6	0.778	17.76	2	68661909	3.33822e+07
TRINITY_DN58654_c0_g2	RNA-binding protein FUS OS=Homo sapiens GN=FUS PE=1 SV=1	PREDICTED: RNA-binding protein cabeza-like isoform X4 [Apis florea]	12.9825	2	4	2	1	285	29	9.76	0.194	17.75	2	NA	2.34704e+07
TRINITY_DN90358_c4_g14	Probable chitinase 2 OS=Drosophila melanogaster GN=Cht2 PE=1 SV=1	chitinase 4 [Eriocheir sinensis]	8.54922	2	5	2	1	386	43	4.89	0.468	17.63	2	3.44177e+07	NA
TRINITY_DN94268_c0_g7	Alkaline phosphatase, tissue-nonspecific isozyme OS=Rattus norvegicus GN=Alpl PE=1 SV=2	alkaline phosphatase [Litopenaeus vannamei]	3.77358	1	9	1	1	318	35.7	4.45	0.155	17.49	1	1.22286e+08	2.2539e+08
TRINITY_DN109426_c0_g1	60 kDa heat shock protein, mitochondrial OS=Rattus norvegicus GN=Hspd1 PE=1 SV=1	hypothetical protein BRAFLDRAFT_115228 [Branchiostoma floridae]	16.1538	1	3	1	1	130	14	9.76	0.389	17.25	1	3.74484e+06	1.40458e+08
TRINITY_DN93764_c4_g8	Methyl farnesoate epoxidase OS=Diploptera punctata GN=CYP15A1 PE=1 SV=1	cytochrome P450 epoxidase-like protein [Portunus trituberculatus]	6.28272	3	12	2	1	382	42.9	7.72	0.334	17.07	3	4.54921e+07	NA
TRINITY_DN94559_c4_g4	V-type proton ATPase subunit E OS=Manduca sexta GN=VHA26 PE=2 SV=1	V-type proton ATPase subunit E [Danaus plexippus]	8.56031	3	8	3	1	257	29.2	6.57	0.389	16.83	3	1.1576e+08	NA
TRINITY_DN60884_c0_g1	Heterogeneous nuclear ribonucleoproteins A2/B1 OS=Bos taurus GN=HNRNPA2B1 PE=2 SV=1	PREDICTED: heterogeneous nuclear ribonucleoprotein A3-like isoform X2 [Saccoglossus kowalevskii]	6.46766	2	6	2	1	402	42.1	9.23	0.16	16.77	2	NA	3.45112e+07
TRINITY_DN96829_c0_g15	26S proteasome non-ATPase regulatory subunit 1 OS=Drosophila melanogaster GN=Rpn2 PE=1 SV=1	26S proteasome non-ATPase regulatory subunit 1, partial [Stegodyphus mimosarum]	3.68217	2	8	2	1	516	57.8	5.22	0.145	16.68	2	1.0459e+08	1.58374e+08
TRINITY_DN687_c0_g1	Beta-1,3-glucan-binding protein OS=Penaeus monodon PE=2 SV=1	lipopolysaccharide and beta-1,3- glucan binding protein [Eriocheir sinensis]	11.9266	1	10	1	1	109	12.3	4.31	0.468	16.37	1	1.34403e+08	2.87437e+08
TRINITY_DN96932_c0_g4	Endoplasmin OS=Sus scrofa GN=HSP90B1 PE=2 SV=3	heat shock protein 90 [Scylla paramamosain]	5.44662	3	8	2	1	459	52.6	5.03	0.252	16	3	4.98097e+07	5.97519e+07
TRINITY_DN95958_c1_g1	Aminopeptidase N OS=Bos taurus GN=ANPEP PE=2 SV=4	PREDICTED: aminopeptidase N-like [Nasonia vitripennis]	1.60966	2	7	2	1	994	112.1	4.79	0.094	15.89	2	1.28907e+08	2.44874e+08
TRINITY_DN141365_c0_g1	Histone H4 OS=Glycine max PE=3 SV=1	PREDICTED: histone H4-like [Priapulus caudatus]	17.8862	2	7	2	1	123	13.5	10.96	0.778	15.89	2	915097	1.99949e+08
TRINITY_DN85667_c0_g1	Long-chain fatty acid transport protein 1 OS=Mus musculus GN=Slc27a1 PE=1 SV=1	Long-chain fatty acid transport protein 1, partial [Stegodyphus mimosarum]	4.35459	2	5	2	1	643	71.7	8.32	0.155	15.29	2	5.85681e+07	1.22206e+08
TRINITY_DN79837_c74_g1	Hemocyanin C chain OS=Panulirus interruptus PE=1 SV=1	hemocyanin subunit 3 [Metacarcinus magister]	8.59375	1	6	1	1	128	14.4	6.28	0.585	15.18	1	1156192185	2.04613e+08
TRINITY_DN95805_c0_g5	26S protease regulatory subunit 4 OS=Drosophila melanogaster GN=Rpt2 PE=1 SV=2	PREDICTED: 26S protease regulatory subunit 4 [Bactrocera oleae]	11.5756	3	6	3	1	311	34.3	5.92	0.585	14.95	3	2.90765e+07	1.1799e+08
TRINITY_DN92121_c0_g1	Peptidyl-prolyl cis-trans isomerase FKBP4 OS=Rattus norvegicus GN=Fkbp4 PE=1 SV=3	FK506 binding protein [Artemia franciscana]	14.9635	2	7	2	1	274	30	4.96	0.35	14.89	2	4.77233e+07	1.72476e+08
TRINITY_DN82630_c0_g1	Mannan endo-1,4-beta-mannosidase OS=Mytilus edulis PE=1 SV=1	GH5 family protein GH5E [Limnoria quadripunctata]	3.7234	1	5	1	1	376	41	4.5	0.179	14.84	1	2.26258e+07	3.4317e+08
TRINITY_DN94616_c3_g23	Fasciclin-2 OS=Schistocerca americana GN=FAS2 PE=1 SV=2	PREDICTED: fasciclin-2 isoform X2 [Cephus cinctus]	6.04839	2	5	2	1	496	54.6	4.78	0.241	14.8	2	1.94772e+07	NA
TRINITY_DN91951_c1_g1	N-acetylated-alpha-linked acidic dipeptidase 2 OS=Mus musculus GN=Naalad2 PE=1 SV=2	hypothetical protein DAPPUDRAFT_303125 [Daphnia pulex]	1.3986	1	7	1	1	715	79.1	4.63	0.07	14.74	1	9.09564e+07	3.05741e+08
TRINITY_DN8476_c0_g2	Histidine triad nucleotide-binding protein 1 OS=Rattus norvegicus GN=Hint1 PE=1 SV=5	protein kinase C inhibitor, putative [Riptortus pedestris]	20.6349	2	7	2	1	126	13.8	6.87	2.594	14.65	2	336040	2.11797e+06
TRINITY_DN92919_c13_g1	Myotrophin OS=Danio rerio GN=mtpn PE=3 SV=1	PREDICTED: myotrophin-like [Limulus polyphemus]	11.2069	1	6	1	1	116	12.5	4.74	0.585	14.39	1	162511430	1.30512e+08
TRINITY_DN98700_c0_g1	Hemocytin OS=Bombyx mori PE=2 SV=1	Hemocytin, partial [Zootermopsis nevadensis]	4.09836	1	6	1	1	244	26.6	4.93	0.194	14.35	1	1.56646e+08	2.17615e+08
TRINITY_DN81731_c0_g7	Cathepsin L OS=Sarcophaga peregrina PE=1 SV=1	cathepsin L protein [Cherax quadricarinatus]	3.21637	1	7	1	1	342	38	6.28	0.101	14.32	1	3.07419e+08	7.96309e+08
TRINITY_DN95737_c0_g13	NADH-cytochrome b5 reductase 2 OS=Xenopus tropicalis GN=cyb5r2 PE=2 SV=1	PREDICTED: NADH-cytochrome b5 reductase 3-like isoform X1 [Crassostrea gigas]	6.84211	1	6	1	1	190	21.3	6.23	0.145	14.32	1	1.50404e+08	2.5792e+08
TRINITY_DN74882_c2_g1	Tubulin alpha-1B chain OS=Rattus norvegicus GN=Tuba1b PE=1 SV=1	hypothetical protein, partial [Biomphalaria glabrata]	29.4118	2	4	1	1	119	13.4	5.15	2.162	14.23	2	NA	7.38017e+07
TRINITY_DN68172_c0_g1	Protein disulfide-isomerase A3 OS=Gallus gallus GN=PDIA3 PE=2 SV=1	protein-disulfide isomerase [Scylla paramamosain]	11.2033	4	6	4	1	482	53.7	5.85	0.266	14.01	4	4.82432e+07	3.16822e+07
TRINITY_DN96555_c0_g27	Putative hydroxypyruvate isomerase OS=Mus musculus GN=Hyi PE=1 SV=2	PREDICTED: putative hydroxypyruvate isomerase [Plutella xylostella]	5.82011	2	6	2	1	189	21.2	6.87	0.468	13.83	2	4.88415e+07	6.43598e+07
TRINITY_DN93766_c1_g28	Sulfotransferase 1A1 OS=Bos taurus GN=SULT1A1 PE=1 SV=2	estrogen sulfotransferase [Scylla olivacea]	9.5941	2	4	2	1	271	31.4	6.62	0.334	13.78	2	8.6295e+07	NA
TRINITY_DN96210_c4_g9	Alpha-amylase OS=Pecten maximus PE=2 SV=1	alpha amylase [Astacus leptodactylus]	7.95229	2	6	2	1	503	53.8	4.93	0.194	13.76	2	3.73053e+07	9.89061e+08
TRINITY_DN55535_c0_g1	#N/A	#N/A	9.52381	1	6	1	1	105	12	4.96	0.179	13.76	1	7.43215e+07	1.3996e+08
TRINITY_DN91884_c0_g1	Spliceosome RNA helicase DDX39B OS=Bos taurus GN=DDX39B PE=2 SV=1	DEAD(Asp-Glu-Ala-Asp) box polypeptide 39 [Macrobrachium nipponense]	3.72807	2	6	2	1	456	52	5.66	0.136	13.36	2	1.09498e+08	7.00582e+07
TRINITY_DN59826_c0_g1	#N/A	#N/A	20.9559	4	6	4	1	272	28.6	4.54	1.054	13.34	4	5.01523e+07	NA
TRINITY_DN63234_c0_g1	Tubulin alpha chain, testis-specific OS=Oncorhynchus mykiss PE=2 SV=1	alpha-tubulin [Eriocheir sinensis]	13.0548	3	6	2	1	383	42.2	6.33	0.334	13.18	3	1.74731e+07	1.57828e+07
TRINITY_DN94403_c1_g4	Phosphatidylethanolamine-binding protein homolog F40A3.3 OS=Caenorhabditis elegans GN=F40A3.3 PE=3 SV=1	hypothetical protein D910_06347 [Dendroctonus ponderosae]	7.38636	1	4	1	1	176	19.6	5.86	0.166	12.96	1	3.49186e+07	1.00361e+08
TRINITY_DN99197_c0_g4	Hemocytin OS=Bombyx mori PE=2 SV=1	PREDICTED: hemocytin [Neodiprion lecontei]	3.23763	4	6	4	1	1637	181.4	4.6	0.105	12.95	4	4.01437e+07	4.1672e+07
TRINITY_DN83145_c0_g21	Four-domain proteases inhibitor OS=Melithaea caledonica PE=1 SV=1	Kazal-type protease inhibitor [Eriocheir sinensis]	22.7941	3	7	3	1	136	14.4	7.61	0.874	12.95	3	8.99861e+07	1.03921e+08
TRINITY_DN82447_c0_g1	Apolipoprotein D OS=Macaca fascicularis GN=APOD PE=2 SV=1	hypothetical protein DAPPUDRAFT_299805 [Daphnia pulex]	12.5	2	6	2	1	192	21.5	4.3	0.995	12.93	2	1.66523e+08	6.77399e+08
TRINITY_DN97464_c1_g8	Calcium-transporting ATPase sarcoplasmic/endoplasmic reticulum type OS=Anopheles gambiae GN=Ca-P60A PE=3 SV=5	sarco/endoplasmic reticulum calcium-ATPase isoform 3 [Cherax destructor]	9.62343	2	9	2	1	239	26	5.15	0.311	12.84	2	5.0242e+07	1.13254e+08
TRINITY_DN80409_c0_g1	Cofilin/actin-depolymerizing factor homolog OS=Drosophila melanogaster GN=tsr PE=1 SV=1	PREDICTED: cofilin/actin-depolymerizing factor homolog [Ceratitis capitata]	6.80272	1	6	1	1	147	17	6.33	0.233	12.83	1	4.70771e+08	3.00554e+08
TRINITY_DN86038_c0_g1	Fatty acid hydroxylase domain-containing protein 2 OS=Macaca fascicularis GN=FAXDC2 PE=2 SV=1	PREDICTED: fatty acid hydroxylase domain-containing protein 2 [Microplitis demolitor]	3.81232	1	6	1	1	341	38.5	9.2	0.122	12.79	1	4.07266e+07	5.49907e+07
TRINITY_DN80591_c0_g1	Proteasome subunit alpha type-1 OS=Bos taurus GN=PSMA1 PE=1 SV=1	PREDICTED: proteasome subunit alpha type-1-like [Limulus polyphemus]	8.42105	2	6	2	1	285	31.4	5.66	0.202	12.7	2	7.51479e+07	1.56364e+08
TRINITY_DN96582_c1_g30	Sucrase-isomaltase, intestinal OS=Oryctolagus cuniculus GN=SI PE=1 SV=3	alpha glucosidase [Litopenaeus vannamei]	3.50877	2	4	2	1	912	102.7	4.67	0.125	12.69	2	7.19111e+07	NA
TRINITY_DN102623_c0_g1	Creatine kinase B-type OS=Canis lupus familiaris GN=CKB PE=1 SV=1	predicted protein [Nematostella vectensis]	14.1593	1	4	1	1	113	12.8	5.86	0.292	12.67	1	5.22637e+06	1.93113e+08
TRINITY_DN40390_c0_g1	Tubulin alpha chain OS=Xenopus laevis GN=tuba PE=2 SV=2	Tubulin alpha-3 chain [Exaiptasia pallida]	38.9381	3	11	2	1	113	12.6	5.24	1.783	12.67	3	NA	6.25933e+07
TRINITY_DN97289_c1_g1	Indole-3-acetaldehyde oxidase OS=Arabidopsis thaliana GN=AAO2 PE=1 SV=2	hypothetical protein DAPPUDRAFT_313254 [Daphnia pulex]	1.4652	2	7	2	1	1365	148.3	7.08	0.049	12.54	2	8.84068e+07	3.48194e+08
TRINITY_DN84389_c3_g2	Adenosylhomocysteinase OS=Anopheles gambiae GN=Ahcy13 PE=2 SV=2	PREDICTED: adenosylhomocysteinase-like [Limulus polyphemus]	3.69515	2	7	2	1	433	47.7	6.4	0.179	12.4	2	4.6257e+08	1.21339e+09
TRINITY_DN141596_c0_g1	Eukaryotic translation initiation factor 5A-1 OS=Rattus norvegicus GN=Eif5a PE=1 SV=3	Eukaryotic translation initiation factor 5A-1 [Caligus rogercresseyi]	15.5844	1	3	1	1	154	16.8	5.24	0.194	12.3	1	2.33181e+06	2.05807e+07
TRINITY_DN96927_c1_g3	Protein mesh OS=Bombyx mori PE=1 SV=1	hypothetical protein DAPPUDRAFT_305821 [Daphnia pulex]	4.75504	3	6	3	1	694	79.1	5.78	0.198	12.19	3	4.39538e+07	NA
TRINITY_DN88005_c0_g1	Dipeptidyl peptidase 3 OS=Drosophila melanogaster GN=DppIII PE=2 SV=2	PREDICTED: dipeptidyl peptidase 3 isoform X2 [Nasonia vitripennis]	5.7257	4	6	4	1	751	84.1	5.82	0.166	12.13	4	1.56602e+07	NA
TRINITY_DN13033_c0_g1	60S ribosomal protein L23 OS=Rattus norvegicus GN=Rpl23 PE=2 SV=1	hypothetical protein BRAFLDRAFT_123946 [Branchiostoma floridae]	29.8611	3	7	3	1	144	15.4	10.65	1.31	12.04	3	5.37202e+07	5.59212e+07
TRINITY_DN96303_c0_g8	Pyruvate kinase OS=Drosophila melanogaster GN=PyK PE=2 SV=2	pyruvate kinase 3 [Litopenaeus vannamei]	23.1405	2	5	1	1	121	13	7.14	0.468	11.98	2	2.82414e+08	5.66298e+07
TRINITY_DN68454_c0_g1	Voltage-dependent anion-selective channel OS=Drosophila melanogaster GN=porin PE=1 SV=3	voltage-dependent anion-selective channel [Eriocheir sinensis]	15.6028	3	5	3	1	282	30.1	8.73	0.52	11.9	3	2.90436e+07	7.12378e+07
TRINITY_DN65006_c1_g22	Neogenin OS=Mus musculus GN=Neo1 PE=1 SV=1	PREDICTED: receptor-type tyrosine-protein phosphatase eta [Cephus cinctus]	4.44079	2	6	2	1	608	66.4	4.41	0.292	11.69	2	4.9518e+07	9.42011e+07
TRINITY_DN95240_c4_g41	Tetraspanin-6 OS=Mus musculus GN=Tspan6 PE=1 SV=1	tetraspanins-like protein CD63 [Fenneropenaeus chinensis]	4.22535	1	5	1	1	213	23.4	8.13	0.212	11.51	1	NA	5.40957e+07
TRINITY_DN89465_c27_g7	#N/A	#N/A	14.5038	1	5	1	1	131	14.4	7.25	0.334	11.48	1	4.58566e+07	2.15708e+07
TRINITY_DN95260_c2_g24	Mitochondrial amidoxime-reducing component 1 OS=Xenopus laevis GN=marc1 PE=2 SV=1	PREDICTED: mitochondrial amidoxime reducing component 2 [Vollenhovia emeryi]	3.35052	1	5	1	1	388	43.5	7.49	0.07	11.42	1	1.12789e+08	1.77659e+08
TRINITY_DN97960_c2_g43	Aminopeptidase N OS=Bos taurus GN=ANPEP PE=2 SV=4	PREDICTED: aminopeptidase N [Vollenhovia emeryi]	4.77454	3	5	3	1	754	86.4	4.49	0.174	11.36	3	5.72181e+07	2.52315e+07
TRINITY_DN52799_c0_g1	Upstream activation factor subunit spp27 OS=Schizosaccharomyces pombe (strain 972 / ATCC 24843) GN=spp27 PE=1 SV=1	PREDICTED: upstream activation factor subunit spp27 [Bombyx mori]	4.5283	1	5	1	1	265	29.4	5.81	0.116	11.33	1	8.48801e+07	1.03729e+08
TRINITY_DN78140_c0_g1	Asparagine--tRNA ligase, cytoplasmic OS=Bos taurus GN=NARS PE=2 SV=3	hypothetical protein D910_02673 [Dendroctonus ponderosae]	5.95483	2	4	2	1	487	55.8	6.38	0.136	11.26	2	2.22858e+07	NA
TRINITY_DN98219_c0_g1	Alpha-2-macroglobulin-like protein 1 OS=Homo sapiens GN=A2ML1 PE=1 SV=3	alpha 2-macroglobulin [Eriocheir sinensis]	2.78481	1	4	1	1	395	42.8	7.18	0.083	11.08	1	9.51723e+07	1.62583e+08
TRINITY_DN80307_c1_g9	--	hypothetical protein [Scylla paramamosain]	19.5122	2	4	2	1	123	12.5	8.97	0.468	11.04	2	2.98842e+08	NA
TRINITY_DN88403_c0_g1	Programmed cell death 6-interacting protein OS=Homo sapiens GN=PDCD6IP PE=1 SV=1	ALG-2 interacting protein x [Penaeus monodon]	4.40835	4	6	4	1	862	94.5	6.11	0.194	10.84	4	7.54675e+07	NA
TRINITY_DN92065_c0_g1	Heat shock protein HSP 90-alpha OS=Sus scrofa GN=HSP90AA1 PE=2 SV=3	heat shock protein 90 [Eriocheir sinensis]	3.8835	1	5	1	1	309	35.7	5.03	0.093	10.82	1	1.33777e+07	8.20947e+07
TRINITY_DN36844_c0_g2	Creatine kinase B-type OS=Bos taurus GN=CKB PE=1 SV=1	PREDICTED: creatine kinase, flagellar-like [Saccoglossus kowalevskii]	28.5714	3	6	3	1	105	11.4	7.44	2.162	10.7	3	NA	5.39769e+07
TRINITY_DN83244_c0_g7	Zinc metalloproteinase nas-4 OS=Caenorhabditis elegans GN=nas-4 PE=2 SV=4	PREDICTED: zinc metalloproteinase nas-4-like [Pogonomyrmex barbatus]	6.56371	2	5	2	1	259	29.3	4.68	0.52	10.59	2	1.31983e+07	NA
TRINITY_DN96041_c0_g7	Delta-1-pyrroline-5-carboxylate dehydrogenase, mitochondrial OS=Bos taurus GN=ALDH4A1 PE=2 SV=1	PREDICTED: delta-1-pyrroline-5-carboxylate dehydrogenase, mitochondrial [Halyomorpha halys]	5.6701	2	3	2	1	582	64	7.15	0.166	10.59	2	7.01604e+07	NA
TRINITY_DN98282_c0_g2	Papilin OS=Drosophila melanogaster GN=Ppn PE=1 SV=2	hypothetical protein DAPPUDRAFT_314628 [Daphnia pulex]	4.99002	2	4	2	1	501	56.3	6.4	0.141	10.49	2	3.14511e+07	NA
TRINITY_DN91746_c1_g7	Putative glucosylceramidase 3 OS=Caenorhabditis elegans GN=gba-3 PE=3 SV=1	beta-glucocerebrosidase, putative [Ixodes scapularis]	6.52174	1	3	1	1	276	30.8	4.32	0.468	10.47	1	8.92213e+07	NA
TRINITY_DN89759_c0_g11	Cytosolic 10-formyltetrahydrofolate dehydrogenase OS=Xenopus tropicalis GN=aldh1l1 PE=2 SV=1	PREDICTED: cytosolic 10-formyltetrahydrofolate dehydrogenase-like [Limulus polyphemus]	1.95865	1	3	1	1	919	101.1	5.94	0.065	10.43	1	5.25718e+07	NA
TRINITY_DN99613_c1_g3	Ras-related protein Rab-10 OS=Diplobatis ommata PE=2 SV=1	Rab10 [Macrobrachium rosenbergii]	6.28272	1	5	1	1	191	21.8	7.37	0.274	10.43	1	3.26803e+07	NA
TRINITY_DN95360_c0_g33	--	putative uncharacterized oxidoreductase, partial [Stegodyphus mimosarum]	10.5263	3	8	3	1	228	25.9	5.14	0.551	10.43	3	3.98837e+07	8.97897e+07
TRINITY_DN92841_c0_g1	Transcription factor BTF3 homolog 4 OS=Danio rerio GN=btf3l4 PE=2 SV=1	PREDICTED: transcription factor BTF3 homolog 4-like [Limulus polyphemus]	7.64331	1	4	1	1	157	16.9	6.95	0.468	10.4	1	5.63314e+07	2.72394e+07
TRINITY_DN89059_c0_g1	Thrombospondin-3 OS=Mus musculus GN=Thbs3 PE=1 SV=2	Thrombospondin-3 precursor, putative [Pediculus humanus corporis]	2.34657	2	5	2	1	1108	121	4.68	0.069	10.3	2	2.58729e+07	3.8513e+07
TRINITY_DN94282_c1_g28	Aminoacylase-1 OS=Mus musculus GN=Acy1 PE=1 SV=1	hypothetical protein CAPTEDRAFT_184037 [Capitella teleta]	6	2	7	2	1	400	45.5	6.47	0.15	10.23	2	6.41452e+07	2.44091e+07
TRINITY_DN96862_c6_g25	--	--	12	1	4	1	1	100	10.8	4.36	0.778	10.21	1	2.75589e+08	NA
TRINITY_DN79325_c0_g1	Protein arginine N-methyltransferase 1 OS=Rattus norvegicus GN=Prmt1 PE=1 SV=1	PREDICTED: protein arginine N-methyltransferase 1 isoform X1 [Neodiprion lecontei]	2.91545	1	4	1	1	343	40.1	5.8	0.089	10.21	1	1.53547e+08	1.32054e+08
TRINITY_DN79915_c3_g8	Lysozyme OS=Crassostrea gigas GN=lysoz PE=2 SV=1	lysozyme [Eriocheir sinensis]	22.549	1	2	1	1	102	11.6	4.31	0.585	10.15	1	220036278	NA
TRINITY_DN84569_c1_g6	Microsomal glutathione S-transferase 1 OS=Homo sapiens GN=MGST1 PE=1 SV=1	microsomal prostaglandin E synthase [Penaeus monodon]	11.8056	2	5	2	1	144	16.3	9.04	0.778	10.05	2	3.32643e+08	NA
TRINITY_DN19976_c0_g1	Tubulin beta-7 chain OS=Gallus gallus PE=2 SV=1	beta-tubulin [Haliotis discus discus]	13.1004	2	3	2	1	229	25.1	4.81	0.468	9.99	2	NA	5.85102e+07
TRINITY_DN98920_c146_g45	Pseudohemocyanin-2 (Fragment) OS=Homarus americanus GN=phc-2 PE=1 SV=1	cryptocyanin [Eriocheir sinensis]	10.4895	1	9	1	1	143	16.1	5.2	0.638	9.86	1	4.77088e+08	NA
TRINITY_DN84862_c0_g1	Aldose reductase OS=Oryctolagus cuniculus GN=AKR1B1 PE=2 SV=3	prostaglandin F synthase [Penaeus monodon]	8.43023	3	4	3	1	344	38.8	7.23	0.269	9.83	3	9.74208e+07	NA
TRINITY_DN98331_c0_g49	#N/A	#N/A	13.5593	1	6	1	1	118	12.8	3.95	0.668	9.68	1	3.5628e+07	4.41379e+07
TRINITY_DN82418_c0_g1	Rab GDP dissociation inhibitor alpha OS=Pongo pygmaeus GN=GDI1 PE=2 SV=1	hypothetical protein DAPPUDRAFT_207615 [Daphnia pulex]	5.16854	2	4	2	1	445	49.9	5.67	0.15	9.66	2	2.86193e+07	NA
TRINITY_DN35111_c0_g1	Heterogeneous nuclear ribonucleoprotein A1 OS=Homo sapiens GN=HNRNPA1 PE=1 SV=5	PREDICTED: heterogeneous nuclear ribonucleoprotein A3-like isoform X2 [Saccoglossus kowalevskii]	9.30931	2	7	2	1	333	35.5	9.33	0.269	9.6	2	NA	6.16952e+07
TRINITY_DN92255_c15_g3	Selenium-binding protein 1-A OS=Xenopus laevis GN=selenbp1-a PE=2 SV=1	selenium binding protein [Sinonovacula constricta]	2.27743	1	4	1	1	483	54.1	6.48	0.155	9.6	1	52297164	4.60312e+07
TRINITY_DN92041_c2_g4	Lysosomal alpha-glucosidase OS=Homo sapiens GN=GAA PE=1 SV=4	Lysosomal alpha-glucosidase [Zootermopsis nevadensis]	1.85874	1	5	1	1	538	61.1	5.44	0.116	9.55	1	5.3382e+07	6.57137e+07
TRINITY_DN90898_c0_g1	Fatty aldehyde dehydrogenase OS=Macaca fascicularis GN=ALDH3A2 PE=2 SV=1	conserved hypothetical protein [Culex quinquefasciatus]	5.61224	3	4	3	1	588	65	9.09	0.166	9.55	3	1.46006e+07	1.57254e+07
TRINITY_DN82619_c1_g1	40S ribosomal protein S3a OS=Biphyllus lunatus PE=2 SV=1	ribosomal protein S3a [Fenneropenaeus merguiensis]	7.89474	1	4	1	1	152	17.2	9.45	0.166	9.51	1	4.78121e+08	3.05922e+07
TRINITY_DN96334_c5_g22	Glutathione S-transferase OS=Mesocricetus auratus PE=2 SV=2	glutathione S-transferase [Litopenaeus vannamei]	10.5882	2	7	2	1	170	20	6.23	0.274	9.39	2	5.09084e+07	1.66342e+08
TRINITY_DN84999_c0_g2	N-acetylneuraminate lyase OS=Pongo abelii GN=NPL PE=2 SV=1	N-acetylneuraminate lyase [Zootermopsis nevadensis]	3.54839	1	4	1	1	310	33.6	7.66	0.093	9.32	1	1.39662e+08	7.37614e+07
TRINITY_DN94726_c3_g23	Endoglucanase E-4 OS=Thermobifida fusca GN=celD PE=1 SV=2	cellulase GHF9 [Cherax quadricarinatus]	16.9014	2	3	2	1	213	23	4.53	0.585	9.24	2	4.06091e+07	NA
TRINITY_DN93358_c0_g23	Dolichyl-diphosphooligosaccharide--protein glycosyltransferase subunit 1 OS=Pongo abelii GN=RPN1 PE=2 SV=1	ribophorin I [Marsupenaeus japonicus]	2.18855	1	4	1	1	594	67.3	6.81	0.105	9.24	1	1.30251e+08	NA
TRINITY_DN94582_c0_g1	Tigger transposable element-derived protein 1 OS=Homo sapiens GN=TIGD1 PE=1 SV=1	PREDICTED: jerky protein homolog-like [Papilio xuthus]	2.52874	1	4	1	1	435	49.7	6.25	0.086	9.22	1	1.11142e+07	NA
TRINITY_DN96857_c0_g14	Dipeptidyl peptidase 1 OS=Homo sapiens GN=CTSC PE=1 SV=2	cathepsin C [Penaeus monodon]	2.17865	1	4	1	1	459	51.9	6.32	0.062	8.98	1	2.3866e+08	1.64617e+08
TRINITY_DN39379_c0_g1	Fructose-bisphosphate aldolase A OS=Mus musculus GN=Aldoa PE=1 SV=2	aldolase class-1 protein [Apostichopus japonicus]	8.29268	2	4	2	1	410	44.3	8.41	0.16	8.94	2	NA	7.12931e+07
TRINITY_DN90502_c4_g23	Ribosome maturation protein SBDS OS=Mus musculus GN=Sbds PE=1 SV=4	PREDICTED: ribosome maturation protein SBDS-like [Plutella xylostella]	7.393	2	4	2	1	257	28.8	9.09	0.334	8.94	2	2.67006e+07	NA
TRINITY_DN79911_c0_g1	V-type proton ATPase catalytic subunit A OS=Anopheles gambiae GN=Vha68-2 PE=3 SV=1	V-ATPase A [Cherax destructor]	3.21543	2	4	2	1	622	69	5.74	0.103	8.91	2	9.21484e+06	NA
TRINITY_DN99180_c0_g4	Laminin subunit gamma-1 OS=Drosophila melanogaster GN=LanB2 PE=2 SV=2	hypothetical protein DAPPUDRAFT_321711 [Daphnia pulex]	3.56275	3	4	3	1	1235	135.5	4.98	0.099	8.88	3	1.22099e+07	NA
TRINITY_DN94213_c0_g1	3'(2'),5'-bisphosphate nucleotidase 1 OS=Bos taurus GN=BPNT1 PE=2 SV=1	3'(2'),5'-bisphosphate nucleotidase 1 [Zootermopsis nevadensis]	6.70927	2	5	2	1	313	32.8	6.16	0.245	8.85	2	4.14236e+07	3.85063e+07
TRINITY_DN97391_c0_g4	Lactadherin OS=Homo sapiens GN=MFGE8 PE=1 SV=2	hypothetical protein [Scylla paramamosain]	3.74016	3	4	3	1	1016	113.5	5.06	0.126	8.83	3	2.3301e+07	NA
TRINITY_DN79287_c1_g2	Vitelline membrane outer layer protein 1 homolog OS=Homo sapiens GN=VMO1 PE=1 SV=1	vitelline membrane outer layer 1-like protein [Scylla paramamosain]	6.89655	1	2	1	1	232	24.5	4.88	0.194	8.8	1	5.97118e+07	NA
TRINITY_DN85987_c0_g53	Phosphatidylinositol phosphatase PTPRQ OS=Rattus norvegicus GN=Ptprq PE=1 SV=1	hypothetical protein BRAFLDRAFT_126919 [Branchiostoma floridae]	13.4921	1	3	1	1	126	14	4.15	2.162	8.76	1	3.4347e+07	1.21091e+07
TRINITY_DN108246_c0_g1	T-complex protein 1 subunit beta OS=Mus musculus GN=Cct2 PE=1 SV=4	PREDICTED: T-complex protein 1 subunit beta-like [Lingula anatina]	11.9565	1	4	1	1	184	19.6	6.2	0.389	8.7	1	1.21608e+06	3.13379e+07
TRINITY_DN132698_c0_g1	Nucleoside diphosphate kinase B OS=Rattus norvegicus GN=Nme2 PE=1 SV=1	nucleoside diphosphate kinase [Eriocheir sinensis]	8.13953	1	4	1	1	172	19.3	8.25	0.425	8.65	1	1.38132e+08	NA
TRINITY_DN85690_c0_g6	Epidermal retinol dehydrogenase 2 OS=Homo sapiens GN=SDR16C5 PE=2 SV=2	hypothetical protein DAPPUDRAFT_231613 [Daphnia pulex]	4.15225	1	3	1	1	289	31.7	8.66	0.222	8.57	1	5.67408e+07	NA
TRINITY_DN80212_c0_g4	Protein FAM151B OS=Homo sapiens GN=FAM151B PE=1 SV=2	fam151b protein [Lasius niger]	4.30108	1	3	1	1	372	40.4	4.6	0.311	8.56	1	42936630	NA
TRINITY_DN99366_c0_g10	Atrial natriuretic peptide-converting enzyme OS=Homo sapiens GN=CORIN PE=1 SV=2	hypothetical protein DAPPUDRAFT_232498 [Daphnia pulex]	13.9303	2	4	2	1	201	22.5	4.48	0.334	8.51	2	5.07336e+08	1.89801e+09
TRINITY_DN83209_c0_g2	Papilin OS=Drosophila melanogaster GN=Ppn PE=1 SV=2	Papilin [Zootermopsis nevadensis]	6.32911	1	3	1	1	237	24.9	4.58	0.259	8.47	1	8.71186e+07	1.48796e+08
TRINITY_DN89729_c0_g1	Transketolase-like protein 2 OS=Mus musculus GN=Tktl2 PE=1 SV=1	PREDICTED: transketolase-like [Limulus polyphemus]	3.66826	3	4	3	1	627	68.2	6.15	0.148	8.42	3	3.32039e+07	3.97804e+07
TRINITY_DN88763_c0_g1	DnaJ homolog subfamily A member 2 OS=Bos taurus GN=DNAJA2 PE=2 SV=1	Chaperone, partial [Oryctes borbonicus]	6.85579	2	3	2	1	423	46.2	6.18	0.16	8.37	2	22956700	1.67349e+07
TRINITY_DN87309_c0_g1	EH domain-containing protein 1 OS=Pongo abelii GN=EHD1 PE=2 SV=1	hypothetical protein DAPPUDRAFT_304007 [Daphnia pulex]	5.50622	2	3	2	1	563	63.7	6.71	0.103	8.32	2	2.75717e+07	NA
TRINITY_DN94733_c371_g5	Hemocyanin C chain OS=Panulirus interruptus PE=1 SV=1	hemocyanin subunit 6 [Eriocheir sinensis]	14.094	2	4	1	1	149	16.6	6.13	0.389	8.25	2	13203458	1.22511e+08
TRINITY_DN82564_c0_g1	UBX domain-containing protein 4 OS=Pongo abelii GN=UBXN4 PE=2 SV=1	PREDICTED: UBX domain-containing protein 4 [Tribolium castaneum]	1.90311	1	3	1	1	578	62.5	6.51	0.056	8.23	1	2.59334e+07	NA
TRINITY_DN79805_c0_g2	10 kDa heat shock protein, mitochondrial OS=Schistosoma japonicum GN=SJCHGC01960 PE=3 SV=2	heat shock protein 10 [Scylla paramamosain]	25.4902	1	2	1	1	102	11	6.77	0.468	8.22	1	2.55314e+06	NA
TRINITY_DN99366_c0_g4	Basement membrane-specific heparan sulfate proteoglycan core protein OS=Homo sapiens GN=HSPG2 PE=1 SV=4	hypothetical protein DAPPUDRAFT_232498 [Daphnia pulex]	12.6829	3	4	3	1	205	23.9	5.59	0.438	8.17	3	1.10542e+08	NA
TRINITY_DN84783_c1_g1	ATP synthase subunit alpha, mitochondrial OS=Pongo abelii GN=ATP5A1 PE=2 SV=1	mitochondrial ATP synthase subunit alpha precursor [Litopenaeus vannamei]	10.3093	2	3	2	1	194	20.2	9.74	0.259	8.16	2	1.64636e+08	NA
TRINITY_DN79344_c1_g1	Fructose-1,6-bisphosphatase 1 OS=Sus scrofa GN=FBP1 PE=1 SV=4	fructose 1,6-bisphosphatase [Eriocheir sinensis]	2.69461	2	5	2	1	334	36	6.57	0.54	8.16	2	1.54502e+08	NA
TRINITY_DN96345_c0_g7	2-(hydroxymethyl)glutarate dehydrogenase OS=Eubacterium barkeri GN=Hgd PE=1 SV=1	PREDICTED: 2-hydroxy-3-oxopropionate reductase-like [Lingula anatina]	4.81586	1	2	1	1	353	38.3	7.46	0.093	8.09	1	3.38886e+07	NA
TRINITY_DN95949_c1_g3	Putative aminopeptidase W07G4.4 OS=Caenorhabditis elegans GN=lap-2 PE=3 SV=1	hypothetical protein DAPPUDRAFT_301437 [Daphnia pulex]	8.37696	3	4	3	1	382	39.9	7.78	0.25	7.86	3	9.47752e+07	2.61606e+08
TRINITY_DN92108_c0_g1	--	crustin-2 [Eriocheir sinensis]	31.6667	2	4	2	1	120	13.2	7.85	1.154	7.82	2	3.80551e+07	NA
TRINITY_DN96724_c11_g37	Legumain OS=Rattus norvegicus GN=Lgmn PE=1 SV=1	PREDICTED: legumain-like [Hydra vulgaris]	21.2963	1	3	1	1	108	12	5.4	0.668	7.68	1	1.00092e+08	NA
TRINITY_DN98031_c0_g12	Ficolin-1 OS=Homo sapiens GN=FCN1 PE=1 SV=2	FreD [Penaeus monodon]	9.90415	2	3	2	1	313	34.8	6.46	0.468	7.68	2	1.80193e+07	NA
TRINITY_DN73682_c0_g1	S-formylglutathione hydrolase OS=Homo sapiens GN=ESD PE=1 SV=2	PREDICTED: S-formylglutathione hydrolase-like [Crassostrea gigas]	5.28169	2	3	2	1	284	31.2	6.27	0.292	7.63	2	2.35872e+07	NA
TRINITY_DN98920_c146_g67	Pseudohemocyanin-2 (Fragment) OS=Homarus americanus GN=phc-2 PE=1 SV=1	cryptocyanin [Eriocheir sinensis]	15.0685	2	4	2	1	146	16.5	5.59	0.389	7.62	2	7.13263e+07	1.35943e+08
TRINITY_DN98248_c51_g2	Carboxypeptidase B OS=Astacus astacus PE=1 SV=1	RecName: Full=Carboxypeptidase B	5.90406	1	2	1	1	271	29.8	4.73	0.52	7.59	1	4.38809e+08	NA
TRINITY_DN96303_c0_g2	Pyruvate kinase OS=Drosophila melanogaster GN=PyK PE=2 SV=2	pyruvate kinase 3 [Litopenaeus vannamei]	15.0407	2	3	1	1	246	26.8	5.66	0.274	7.54	2	1.13287e+07	NA
TRINITY_DN97970_c1_g2	Macrophage mannose receptor 1 OS=Mus musculus GN=Mrc1 PE=1 SV=2	PREDICTED: macrophage mannose receptor 1-like isoform X5 [Crassostrea gigas]	1.57593	3	3	3	1	2094	233.7	4.5	0.09	7.52	3	1.57252e+07	NA
TRINITY_DN63735_c15_g2	Alpha-amylase 1 OS=Drosophila ananassae GN=Amy35 PE=3 SV=3	amylase [Litopenaeus vannamei]	5.54017	2	3	2	1	722	79.3	4.67	0.136	7.51	2	4.13446e+07	6.10744e+06
TRINITY_DN90953_c0_g3	Tubulin alpha-2 chain OS=Drosophila melanogaster GN=alphaTub85E PE=1 SV=1	PREDICTED: tubulin alpha-1 chain-like [Dinoponera quadriceps]	11.1607	3	4	2	1	448	50.1	5.17	0.292	7.5	3	2.2411e+07	NA
TRINITY_DN81505_c0_g1	Collagen alpha-1(XI) chain OS=Homo sapiens GN=COL11A1 PE=1 SV=4	hypothetical protein AMK59_7089 [Oryctes borbonicus]	0.410557	1	4	1	1	1705	171.6	8.57	0.022	7.5	1	1.15806e+08	4.81531e+07
TRINITY_DN66426_c0_g1	Tubulin alpha-1B chain OS=Pan troglodytes GN=TUBA1B PE=2 SV=1	alpha tubulin [Aplysia dactylomela]	15.1724	2	6	1	1	145	16.3	6.07	0.931	7.48	2	1.54473e+08	3.67453e+07
TRINITY_DN79869_c1_g1	Cystathionine beta-synthase OS=Homo sapiens GN=CBS PE=1 SV=2	hypothetical protein DAPPUDRAFT_218706 [Daphnia pulex]	4.38247	2	5	2	1	502	55.2	5.71	0.184	7.48	2	2.96512e+07	NA
TRINITY_DN13969_c0_g1	Heterogeneous nuclear ribonucleoprotein K OS=Rattus norvegicus GN=Hnrnpk PE=1 SV=1	PREDICTED: heterogeneous nuclear ribonucleoprotein K-like isoform X5 [Octopus bimaculoides]	14.5299	2	2	2	1	117	12.9	4.65	0.778	7.46	2	NA	1.47747e+07
TRINITY_DN55980_c0_g1	UMP-CMP kinase OS=Danio rerio GN=cmpk PE=2 SV=2	unknown [Dendroctonus ponderosae]	11.4155	2	3	2	1	219	24.4	7.34	0.369	7.39	2	1.53492e+07	NA
TRINITY_DN98003_c0_g16	Succinate dehydrogenase [ubiquinone] flavoprotein subunit, mitochondrial OS=Gallus gallus GN=SDHA PE=1 SV=2	mitochondrial complex succinate-ubiquinone oxidoreductase subunit A [Tetranychus cinnabarinus]	7.05882	1	3	1	1	170	17.9	6.27	0.233	7.34	1	3.1862e+07	7.50905e+07
TRINITY_DN93691_c2_g8	Glucosidase 2 subunit beta OS=Mus musculus GN=Prkcsh PE=1 SV=1	PREDICTED: glucosidase 2 subunit beta [Linepithema humile]	6.31229	4	5	4	1	602	68	4.42	0.239	7.33	4	5.66149e+07	NA
TRINITY_DN85727_c0_g16	Elongation factor 1-gamma OS=Artemia salina PE=1 SV=3	tail muscle elongation factor 1 gamma [Procambarus clarkii]	5.88235	2	3	2	1	255	29.5	8.48	0.212	7.33	2	2.35377e+07	NA
TRINITY_DN97004_c0_g2	Translocation protein SEC63 homolog OS=Mus musculus GN=Sec63 PE=1 SV=4	PREDICTED: translocation protein SEC63 homolog [Athalia rosae]	13.4615	3	3	3	1	260	30.1	4.79	0.438	7.29	3	20398093	NA
TRINITY_DN84676_c0_g1	Adenosine kinase OS=Physcomitrella patens subsp. patens GN=ADK PE=2 SV=1	PREDICTED: adenosine kinase 1 [Microplitis demolitor]	2.59366	1	3	1	1	347	38.2	6.02	0.08	7.29	1	1.86973e+08	7.81366e+07
TRINITY_DN90540_c1_g1	Ankycorbin OS=Rattus norvegicus GN=Rai14 PE=1 SV=2	espin [Trichomonas vaginalis G3]	4.68085	1	3	1	1	235	24.6	7.72	0.136	7.28	1	6.21951e+07	1.92627e+07
TRINITY_DN81030_c6_g1	Oplophorus-luciferin 2-monooxygenase non-catalytic subunit OS=Oplophorus gracilirostris PE=1 SV=1	RecName: Full=Oplophorus-luciferin 2-monooxygenase non-catalytic subunit; Flags: Precursor	11.437	2	3	2	1	341	37.2	4.31	0.701	7.25	2	1.92834e+07	NA
TRINITY_DN98491_c2_g40	Liver carboxylesterase OS=Mesocricetus auratus PE=2 SV=1	PREDICTED: juvenile hormone esterase-like isoform X2 [Papilio polytes]	11.8812	3	4	3	1	202	21.3	5.53	1.512	7.22	3	2.05516e+07	NA
TRINITY_DN92453_c1_g1	Gelsolin, cytoplasmic OS=Homarus americanus PE=1 SV=1	gelsolin [Homarus americanus]	2.83784	2	3	2	1	740	82.2	4.86	0.091	7.19	2	2.84526e+07	3.26134e+07
TRINITY_DN98682_c3_g41	Cytochrome P450 2L1 OS=Panulirus argus GN=CYP2L1 PE=1 SV=1	CYP2 [Portunus trituberculatus]	7.82609	1	3	1	1	115	13.3	5.78	0.292	7.14	1	2.66723e+07	NA
TRINITY_DN83940_c0_g1	Phosphoglycerate mutase 2 OS=Homo sapiens GN=PGAM2 PE=1 SV=3	Phosphoglycerate mutase 2 [Zootermopsis nevadensis]	10.4294	3	6	3	1	326	36.3	8.63	0.28	7.07	3	2.06698e+08	NA
TRINITY_DN97349_c9_g1	Spectrin beta chain OS=Drosophila melanogaster GN=beta-Spec PE=1 SV=2	PREDICTED: spectrin beta chain isoform X4 [Monomorium pharaonis]	0.881982	2	3	2	1	2381	275.3	5.33	0.023	7.01	2	5.87206e+07	NA
TRINITY_DN99317_c1_g9	Pyruvate carboxylase, mitochondrial OS=Homo sapiens GN=PC PE=1 SV=2	AGAP004742-PB [Anopheles gambiae str. PEST]	0.846024	1	3	1	1	1182	129.4	6.2	0.055	6.98	1	5.23715e+07	7.27564e+07
TRINITY_DN84976_c1_g1	60S ribosomal protein L6 OS=Sus scrofa GN=RPL6 PE=1 SV=3	60S Ribosomal Protein L6 [Pantala flavescens]	3.93701	2	3	2	1	254	28.8	10.76	0.245	6.93	2	2.79725e+07	NA
TRINITY_DN95071_c0_g9	N-acetylgalactosamine-6-sulfatase OS=Homo sapiens GN=GALNS PE=1 SV=1	PREDICTED: N-acetylgalactosamine-6-sulfatase [Strongylocentrotus purpuratus]	3.14685	1	3	1	1	286	31.4	5.83	0.292	6.88	1	1.59394e+07	NA
TRINITY_DN73894_c0_g1	Prostamide/prostaglandin F synthase OS=Mus musculus GN=Fam213b PE=1 SV=1	prostaglandin F synthase [Scylla olivacea]	14.6199	2	3	2	1	171	18.8	6.58	0.359	6.69	2	5.82951e+07	NA
TRINITY_DN82992_c0_g1	Glutathione S-transferase Mu 2 OS=Macaca fuscata fuscata GN=GSTM2 PE=2 SV=3	glutathione S transferase D1 [Procambarus clarkii]	3.4188	1	5	1	1	234	27.3	6.61	0.122	6.64	1	1.92255e+08	2.13506e+08
TRINITY_DN54883_c0_g1	Eukaryotic peptide chain release factor GTP-binding subunit ERF3A OS=Homo sapiens GN=GSPT1 PE=1 SV=1	PREDICTED: eukaryotic peptide chain release factor GTP-binding subunit ERF3A [Stomoxys calcitrans]	1.96399	2	4	2	1	611	66.9	5.47	0.174	6.64	2	2.83333e+07	NA
TRINITY_DN19127_c0_g1	--	peritrophin-44-like protein [Eriocheir sinensis]	5.85366	1	3	1	1	205	22.3	4.44	0.468	6.6	1	3.33896e+07	2.3719e+08
TRINITY_DN76260_c0_g1	Protocadherin Fat 4 OS=Homo sapiens GN=FAT4 PE=1 SV=2	hypothetical protein DAPPUDRAFT_327169 [Daphnia pulex]	1.22631	2	3	2	1	1794	199.9	4.25	0.049	6.57	2	2.83566e+07	NA
TRINITY_DN95888_c0_g1	Neuroblast differentiation-associated protein AHNAK OS=Homo sapiens GN=AHNAK PE=1 SV=2	FERM domain and Band 4.1, C-terminal domain and Pleckstrin homology-like domain and FERM/acyl-CoA-binding protein, 3-helical bundle domain and FERM, N-terminal domain and FERM, C-terminal PH-like domain and FERM central domain and Band 4.1 domain and Band 4.1 family-containing protein [Strongyloides ratti]	3.19383	3	3	3	1	908	94	5.02	0.099	6.57	3	7.15074e+06	NA
TRINITY_DN92885_c0_g1	--	PREDICTED: uncharacterized protein LOC105336505 [Crassostrea gigas]	2.01816	2	3	2	1	991	113.1	4.83	0.093	6.55	2	3.36578e+07	NA
TRINITY_DN88071_c0_g1	--	hypothetical protein X975_12632, partial [Stegodyphus mimosarum]	2.75229	1	3	1	1	436	47	4.39	0.166	6.51	1	52197925	1.11798e+08
TRINITY_DN70251_c0_g1	Protein sel-1 homolog 1 OS=Homo sapiens GN=SEL1L PE=1 SV=3	PREDICTED: protein sel-1 homolog 1-like isoform X2 [Halyomorpha halys]	2.13836	1	3	1	1	795	87.4	5.94	0.046	6.51	1	1.4879e+07	NA
TRINITY_DN94664_c8_g2	Sortilin-related receptor OS=Oryctolagus cuniculus GN=SORL1 PE=2 SV=1	lectin B isoform 3 [Marsupenaeus japonicus]	2.78638	1	3	1	1	323	36.1	4.2	0.233	6.5	1	5.99221e+07	1.50151e+07
TRINITY_DN30773_c0_g1	Oplophorus-luciferin 2-monooxygenase non-catalytic subunit OS=Oplophorus gracilirostris PE=1 SV=1	RecName: Full=Oplophorus-luciferin 2-monooxygenase non-catalytic subunit; Flags: Precursor	1.7284	1	3	1	1	405	45.8	4.55	0.105	6.49	1	4.12915e+08	1.64946e+08
TRINITY_DN96071_c6_g10	Epidermal retinol dehydrogenase 2 OS=Mus musculus GN=Sdr16c5 PE=2 SV=1	Epidermal retinol dehydrogenase 2 [Toxocara canis]	13.1429	2	4	2	1	175	19.2	7.84	0.874	6.48	2	8.05723e+07	NA
TRINITY_DN57160_c0_g3	Actin-2 OS=Lumbricus terrestris GN=ACT2 PE=2 SV=1	actin [Portunus pelagicus]	13.6364	2	5	1	1	132	14.7	4.94	0.668	6.46	2	5.93103e+08	3.88368e+08
TRINITY_DN55306_c0_g1	ATP synthase subunit d, mitochondrial OS=Drosophila melanogaster GN=ATPsynD PE=2 SV=2	PREDICTED: ATP synthase subunit d, mitochondrial-like [Musca domestica]	11.33	1	2	1	1	203	22.2	5.07	0.155	6.37	1	2.28037e+07	NA
TRINITY_DN96641_c0_g1	--	masquerade-like protein [Procambarus clarkii]	3.04054	1	3	1	1	296	31.5	5.34	0.136	6.37	1	193103302	NA
TRINITY_DN59438_c1_g1	Polyadenylate-binding protein 1 OS=Mus musculus GN=Pabpc1 PE=1 SV=2	Polyadenylate-binding protein 1 [Zootermopsis nevadensis]	2.31125	1	2	1	1	649	71.7	9.36	0.041	6.35	1	7.17175e+07	NA
TRINITY_DN34766_c0_g1	Plasminogen activator inhibitor 1 RNA-binding protein OS=Mus musculus GN=Serbp1 PE=1 SV=2	PREDICTED: plasminogen activator inhibitor 1 RNA-binding protein-like [Camponotus floridanus]	8.91566	4	4	3	1	415	44.8	9.07	0.252	6.35	4	8.93835e+06	NA
TRINITY_DN98920_c146_g42	Hemocyanin OS=Palinurus vulgaris PE=1 SV=2	cryptocyanin [Eriocheir sinensis]	6.19469	1	3	1	1	113	12.7	6.79	0.233	6.3	1	311918293	4.53745e+07
TRINITY_DN96063_c1_g3	Lamin Dm0 OS=Drosophila melanogaster GN=Lam PE=1 SV=4	hypothetical protein SINV_08704, partial [Solenopsis invicta]	5.48628	2	2	2	1	401	45.4	5.3	0.133	6.28	2	2.72775e+07	NA
TRINITY_DN132727_c0_g1	Heterogeneous nuclear ribonucleoprotein F OS=Rattus norvegicus GN=Hnrnpf PE=1 SV=3	Heterogeneous nuclear ribonucleoprotein F, partial [Stegodyphus mimosarum]	4.09639	1	2	1	1	415	45.7	5.49	0.089	6.27	1	NA	3.47749e+07
TRINITY_DN91145_c3_g17	#N/A	#N/A	11.8421	2	3	2	1	228	24.9	4.87	0.334	6.2	2	1.76513e+08	NA
TRINITY_DN30778_c0_g1	60S ribosomal protein L10a OS=Spodoptera frugiperda GN=RpL10A PE=2 SV=1	ribosomal protein L10a [Fenneropenaeus merguiensis]	4.14747	1	3	1	1	217	24.7	9.79	0.259	6.15	1	3.20057e+07	NA
TRINITY_DN99161_c8_g30	Receptor-type tyrosine-protein phosphatase S OS=Homo sapiens GN=PTPRS PE=1 SV=3	Immunoglobulin subtype 2 domain and Immunoglobulin subtype domain and Fibronectin, type III domain and Immunoglobulin-like domain and Immunoglobulin-like fold domain-containing protein [Strongyloides ratti]	27.2727	2	2	2	1	99	10.8	4.61	1.512	6.11	2	2.98757e+07	NA
TRINITY_DN92781_c2_g2	Oplophorus-luciferin 2-monooxygenase non-catalytic subunit OS=Oplophorus gracilirostris PE=1 SV=1	RecName: Full=Oplophorus-luciferin 2-monooxygenase non-catalytic subunit; Flags: Precursor	3.28638	1	4	1	1	213	24.3	4.7	0.166	6.11	1	6.10943e+08	NA
TRINITY_DN96203_c0_g2	Protocadherin alpha-10 OS=Pan troglodytes GN=PCDHA10 PE=3 SV=1	hypothetical protein HELRODRAFT_169542 [Helobdella robusta]	0.915903	1	2	1	1	1201	129.4	4.37	0.054	6.1	1	65973952	NA
TRINITY_DN70594_c0_g1	Eukaryotic translation initiation factor 2A OS=Xenopus laevis GN=eif2a PE=2 SV=2	Eukaryotic translation initiation factor 2A [Zootermopsis nevadensis]	3.02548	2	4	2	1	628	69.5	8.95	0.162	6.06	2	2.06352e+07	NA
TRINITY_DN42373_c0_g4	Leucine-rich repeat receptor protein kinase EMS1 OS=Arabidopsis thaliana GN=EMS1 PE=1 SV=1	--	6.89655	1	3	1	1	116	12.9	4.49	0.468	6.05	1	2.19026e+08	NA
TRINITY_DN70295_c0_g1	60S ribosomal protein L14 OS=Sus scrofa GN=RPL14 PE=1 SV=1	60S Ribosomal Protein L14 [Pantala flavescens]	7.89474	1	3	1	1	152	17.9	10.46	0.145	6.02	1	1.25345e+08	6.32505e+07
TRINITY_DN70625_c0_g1	Thioredoxin-2 OS=Drosophila yakuba GN=Trx-2 PE=3 SV=1	Trx1 [Eriocheir sinensis]	10.4762	1	3	1	1	105	12.2	4.94	0.259	6.02	1	1.01957e+08	1.80908e+08
TRINITY_DN93806_c0_g3	Calreticulin OS=Bombyx mori GN=crt PE=1 SV=1	calreticulin [Litopenaeus vannamei]	4.54545	1	3	1	1	198	22.6	6.29	0.145	6.01	1	5.17008e+08	8.40022e+07
TRINITY_DN87104_c2_g8	#N/A	#N/A	3.46821	2	4	2	1	519	58.5	9.13	0.15	5.99	2	8.41691e+07	4.59624e+07
TRINITY_DN85671_c0_g2	Adenylyl cyclase-associated protein 1 OS=Rattus norvegicus GN=Cap1 PE=1 SV=3	hypothetical protein DAPPUDRAFT_301953 [Daphnia pulex]	5.10204	2	3	2	1	490	53.8	7.53	0.122	5.98	2	3.00512e+07	NA
TRINITY_DN73915_c0_g1	Protein SET OS=Drosophila melanogaster GN=Set PE=1 SV=2	Protein SET [Zootermopsis nevadensis]	9.52381	2	2	2	1	294	34.1	4.35	0.292	5.98	2	2.86597e+07	NA
TRINITY_DN96164_c2_g1	Glycine dehydrogenase (decarboxylating), mitochondrial OS=Gallus gallus GN=GLDC PE=1 SV=2	Glycine dehydrogenase [decarboxylating], mitochondrial [Zootermopsis nevadensis]	2.83688	1	3	1	1	564	62.7	8.19	0.11	5.98	1	1.77864e+07	NA
TRINITY_DN79926_c1_g1	Sodium/glucose cotransporter 4 OS=Danio rerio GN=slc5a9 PE=2 SV=1	hypothetical protein DAPPUDRAFT_215063 [Daphnia pulex]	1.18343	1	4	1	1	676	74.6	5.95	0.075	5.96	1	3.71276e+07	1.17958e+07
TRINITY_DN68868_c0_g1	#N/A	#N/A	6.17284	1	3	1	1	162	17	4.35	0.212	5.96	1	5.23163e+07	2.64717e+07
TRINITY_DN92850_c0_g6	Indole-3-acetaldehyde oxidase OS=Zea mays GN=AO2 PE=2 SV=1	hypothetical protein DAPPUDRAFT_308494 [Daphnia pulex]	2.69646	2	2	2	1	1298	138.3	5.07	0.076	5.94	2	1.91035e+07	NA
TRINITY_DN81550_c0_g1	Enolase OS=Homarus gammarus PE=1 SV=1	phosphopyruvate hydratase [Penaeus monodon]	2.53456	1	2	1	1	434	47.2	6.55	0.061	5.92	1	3.9993e+07	NA
TRINITY_DN90725_c0_g1	T-complex protein 1 subunit alpha OS=Drosophila melanogaster GN=T-cp1 PE=2 SV=2	T-complex protein 1 subunit alpha [Scylla paramamosain]	3.77358	2	3	2	1	583	62.7	7.44	0.099	5.92	2	3.01995e+07	NA
TRINITY_DN92881_c13_g1	Peroxisomal multifunctional enzyme type 2 OS=Homo sapiens GN=HSD17B4 PE=1 SV=3	PREDICTED: peroxisomal multifunctional enzyme type 2-like [Crassostrea gigas]	4.01606	2	2	2	1	747	80.4	6.44	0.091	5.9	2	1.21664e+07	NA
TRINITY_DN67253_c2_g1	Beta-1,3-glucan-binding protein OS=Penaeus monodon PE=2 SV=1	lipopolysaccharide and beta-1,3- glucan binding protein [Eriocheir sinensis]	2.79503	1	4	1	1	322	36.2	4.46	0.233	5.86	1	3.2144e+07	NA
TRINITY_DN98682_c3_g14	Cytochrome P450 2L1 OS=Panulirus argus GN=CYP2L1 PE=1 SV=1	RecName: Full=Cytochrome P450 2L1; AltName: Full=CYPIIL1	5.52147	1	3	1	1	163	18.9	6.58	0.155	5.85	1	74192708	2.28329e+08
TRINITY_DN116322_c0_g1	60S ribosomal protein L9 OS=Mus musculus GN=Rpl9 PE=1 SV=2	PREDICTED: 60S ribosomal protein L9 [Strongylocentrotus purpuratus]	21.2435	2	2	2	1	193	22	10.04	0.389	5.84	2	NA	NA
TRINITY_DN93182_c0_g2	--	PREDICTED: zinc finger protein on ecdysone puffs-like isoform X1 [Aplysia californica]	1.65062	1	2	1	1	727	80.4	5.68	0.034	5.81	1	2.75636e+07	NA
TRINITY_DN96724_c11_g10	Legumain OS=Mus musculus GN=Lgmn PE=1 SV=1	tick legumain [Haemaphysalis longicornis]	7.80781	2	2	2	1	333	36.9	5	0.212	5.8	2	3.1321e+07	NA
TRINITY_DN68784_c0_g1	97 kDa heat shock protein OS=Strongylocentrotus franciscanus GN=HSP110 PE=2 SV=1	heat shock protein [Cherax destructor]	1.32212	1	2	1	1	832	93.1	5.64	0.071	5.79	1	3.63314e+07	NA
TRINITY_DN97500_c1_g1	Calnexin OS=Canis lupus familiaris GN=CANX PE=1 SV=3	calnexin [Marsupenaeus japonicus]	1.69231	1	5	1	1	650	73.3	4.78	0.122	5.76	1	7954074	5.65839e+07
TRINITY_DN79161_c1_g2	Heterogeneous nuclear ribonucleoprotein K OS=Gallus gallus GN=HNRNPK PE=2 SV=1	Heterogeneous nuclear ribonucleoprotein K [Zootermopsis nevadensis]	9.65147	2	2	2	1	373	39.8	8.22	0.172	5.72	2	1.76001e+07	NA
TRINITY_DN94106_c132_g1	Pseudohemocyanin-2 (Fragment) OS=Homarus americanus GN=phc-2 PE=1 SV=1	cryptocyanin [Eriocheir sinensis]	5.30612	1	2	1	1	245	28	5.17	0.116	5.72	1	4.95208e+07	NA
TRINITY_DN97616_c1_g1	Multiple epidermal growth factor-like domains protein 6 OS=Mus musculus GN=Megf6 PE=2 SV=3	hypothetical protein CAPTEDRAFT_164521 [Capitella teleta]	1.34721	2	4	2	1	1633	174.8	6	0.056	5.7	2	6.33351e+06	NA
TRINITY_DN68827_c1_g1	Heterogeneous nuclear ribonucleoprotein Q OS=Mus musculus GN=Syncrip PE=1 SV=2	PREDICTED: heterogeneous nuclear ribonucleoprotein R isoform X4 [Cerapachys biroi]	2.33393	1	2	1	1	557	62.7	8.44	0.047	5.66	1	1.30397e+07	NA
TRINITY_DN13787_c0_g1	40S ribosomal protein S10 OS=Homo sapiens GN=RPS10 PE=1 SV=1	PREDICTED: 40S ribosomal protein S10-like [Saccoglossus kowalevskii]	8.13953	1	2	1	1	172	19.5	10.07	0.129	5.65	1	NA	4.14128e+07
TRINITY_DN99288_c1_g4	Filamin-A OS=Drosophila melanogaster GN=cher PE=1 SV=2	PREDICTED: filamin-A isoform X3 [Tribolium castaneum]	1.71717	1	2	1	1	990	107.7	5.77	0.033	5.65	1	2.65688e+07	NA
TRINITY_DN84677_c0_g1	--	protein spaetzle [Cherax quadricarinatus]	13.3929	2	2	2	1	224	24.3	8.05	0.359	5.65	2	7.29009e+06	NA
TRINITY_DN70259_c2_g1	ADP,ATP carrier protein OS=Drosophila melanogaster GN=sesB PE=2 SV=4	ATP/ADP translocase [Pacifastacus leniusculus]	6.79612	2	4	2	1	309	33.7	9.79	0.186	5.64	2	133558862	9.92121e+06
TRINITY_DN90631_c0_g1	Far upstream element-binding protein 3 OS=Homo sapiens GN=FUBP3 PE=1 SV=2	hypothetical protein L798_02345 [Zootermopsis nevadensis]	3.37662	2	2	2	1	770	76.9	8.66	0.096	5.64	2	3.26448e+07	NA
TRINITY_DN10229_c0_g1	--	PREDICTED: uncharacterized protein LOC106665405 [Cimex lectularius]	9.1954	2	4	2	1	174	20.1	9.64	0.311	5.6	2	3.46996e+07	3.70016e+07
TRINITY_DN81280_c0_g1	Cofilin/actin-depolymerizing factor homolog OS=Drosophila melanogaster GN=tsr PE=1 SV=1	PREDICTED: cofilin/actin-depolymerizing factor homolog [Tribolium castaneum]	21.7687	2	2	2	1	147	16.9	5.25	0.425	5.57	2	7066164	NA
TRINITY_DN13442_c0_g1	60S acidic ribosomal protein P0 OS=Mus musculus GN=Rplp0 PE=1 SV=3	Chain q, Structure Of The D. Melanogaster 60s Ribosomal Proteins	8.80282	2	4	2	1	284	30.3	6.24	0.245	5.53	2	NA	1.67266e+07
TRINITY_DN91170_c0_g1	Lysosomal alpha-mannosidase OS=Macaca fascicularis GN=MAN2B1 PE=2 SV=1	PREDICTED: lysosomal alpha-mannosidase-like [Lingula anatina]	1.67488	2	3	2	1	1015	113.4	5.66	0.072	5.52	2	NA	7.56524e+07
TRINITY_DN96727_c0_g10	T-complex protein 1 subunit gamma OS=Xenopus laevis GN=cct3 PE=2 SV=2	T-complex protein subunit gamma [Locusta migratoria]	14.4928	4	4	4	1	276	29.7	8	0.425	5.5	4	5.8997e+07	NA
TRINITY_DN89897_c1_g1	Endoglucanase B OS=Cellulomonas fimi GN=cenB PE=3 SV=1	beta 1,4-endoglucanase [Cherax quadricarinatus]	6.15641	2	2	2	1	601	65.7	4.55	0.212	5.49	2	4.46669e+06	1.16202e+08
TRINITY_DN94722_c0_g1	Secernin-3 OS=Danio rerio GN=scrn3 PE=2 SV=1	PREDICTED: secernin-1-like [Limulus polyphemus]	3.82775	1	2	1	1	418	46.2	5.17	0.166	5.49	1	1.74608e+07	NA
TRINITY_DN42287_c0_g1	Plasminogen activator inhibitor 1 RNA-binding protein OS=Mus musculus GN=Serbp1 PE=1 SV=2	PREDICTED: plasminogen activator inhibitor 1 RNA-binding protein-like isoform X1 [Halyomorpha halys]	5.76923	2	2	1	1	416	45.3	9.14	0.133	5.49	2	NA	2.28276e+07
TRINITY_DN35501_c1_g1	60S ribosomal protein L3 OS=Drosophila melanogaster GN=RpL3 PE=1 SV=3	ribosomal protein L3 [Penaeus monodon]	2.98507	1	3	1	1	402	45.8	10.32	0.061	5.47	1	7.88986e+07	1.23485e+08
TRINITY_DN97093_c0_g14	Persulfide dioxygenase ETHE1, mitochondrial OS=Homo sapiens GN=ETHE1 PE=1 SV=2	beta lactamase domain [Riptortus pedestris]	12.844	1	2	1	1	109	11.9	6.05	0.292	5.47	1	1.01111e+08	NA
TRINITY_DN99244_c0_g1	Papilin OS=Drosophila melanogaster GN=Ppn PE=1 SV=2	PREDICTED: papilin isoform X7 [Bombus impatiens]	9.86395	2	2	2	1	294	31	4.13	0.52	5.45	2	9.54197e+06	NA
TRINITY_DN94106_c125_g1	Fatty acid-binding protein, liver OS=Lithobates catesbeiana GN=fabp1 PE=1 SV=2	fatty acid-binding protein 1 [Eriocheir sinensis]	18.1102	2	4	2	1	127	13.1	7.4	0.668	5.45	2	9.61716e+07	6.55969e+07
TRINITY_DN55994_c0_g1	Myelin P2 protein OS=Equus caballus GN=PMP2 PE=1 SV=1	fatty acid binding protein [Eriocheir sinensis]	16.1765	2	2	2	1	136	15.4	5.73	0.425	5.44	2	4.56466e+07	NA
TRINITY_DN99426_c1_g6	--	PREDICTED: BAI1-associated protein 3-like isoform X2 [Lingula anatina]	1.91358	2	3	2	1	1620	180	6.48	0.037	5.41	2	9.35322e+06	NA
TRINITY_DN83110_c0_g15	Ubiquitin-like modifier-activating enzyme 1 OS=Rattus norvegicus GN=Uba1 PE=1 SV=1	ubiquitin-activating enzyme E1 [Eriocheir sinensis]	3.56798	3	3	3	1	1037	115.1	5.33	0.093	5.39	3	1.95933e+07	NA
TRINITY_DN80993_c0_g2	Succinyl-CoA ligase [ADP-forming] subunit beta, mitochondrial OS=Mus musculus GN=Sucla2 PE=1 SV=2	hypothetical protein AMK59_8116 [Oryctes borbonicus]	2.7897	1	2	1	1	466	50.1	5.5	0.056	5.37	1	8.94734e+07	8.40904e+07
TRINITY_DN61693_c0_g2	Tubulin beta chain (Fragment) OS=Strongylocentrotus purpuratus PE=2 SV=1	beta-tubulin [Anthopleura elegantissima]	6.04027	1	3	1	1	149	16.8	7.84	0.233	5.33	1	NA	2.53666e+07
TRINITY_DN91325_c1_g3	Lambda-crystallin homolog OS=Homo sapiens GN=CRYL1 PE=1 SV=3	PREDICTED: lambda-crystallin [Tribolium castaneum]	5.28053	2	5	2	1	303	33.6	6.92	0.318	5.31	2	1.28414e+08	NA
TRINITY_DN77297_c0_g1	Myophilin OS=Echinococcus granulosus PE=2 SV=1	PREDICTED: myophilin [Cimex lectularius]	12.1495	2	2	2	1	214	23.3	8.16	0.334	5.3	2	7.87251e+06	NA
TRINITY_DN80471_c0_g2	NADH dehydrogenase [ubiquinone] 1 alpha subcomplex subunit 5 OS=Bos taurus GN=NDUFA5 PE=1 SV=3	PREDICTED: NADH dehydrogenase [ubiquinone] 1 alpha subcomplex subunit 5 [Plutella xylostella]	17.7419	2	3	2	1	124	14.3	7.49	0.995	5.29	2	4.41665e+07	NA
TRINITY_DN97236_c20_g1	Epidermal growth factor receptor kinase substrate 8-like protein 2 OS=Pongo abelii GN=EPS8L2 PE=2 SV=1	hypothetical protein DAPPUDRAFT_308055 [Daphnia pulex]	2.67559	2	2	2	1	897	101.9	7.49	0.062	5.29	2	6.97602e+06	NA
TRINITY_DN90960_c0_g1	ES1 protein homolog, mitochondrial OS=Mus musculus GN=D10Jhu81e PE=1 SV=1	PREDICTED: ES1 protein homolog, mitochondrial isoform X2 [Strongylocentrotus purpuratus]	4.30108	1	2	1	1	279	29	7.83	0.116	5.27	1	5.75844e+07	NA
TRINITY_DN96304_c0_g1	Dolichyl-diphosphooligosaccharide--protein glycosyltransferase subunit STT3B OS=Homo sapiens GN=STT3B PE=1 SV=1	PREDICTED: dolichyl-diphosphooligosaccharide--protein glycosyltransferase subunit STT3B [Tribolium castaneum]	1.03093	1	3	1	1	776	87.7	9.26	0.046	5.19	1	5.63835e+07	9.69857e+07
TRINITY_DN99466_c7_g11	Apolipophorins OS=Locusta migratoria PE=1 SV=2	hypothetical protein DAPPUDRAFT_332702 [Daphnia pulex]	1.21145	1	2	1	1	908	100.7	4.98	0.038	5.18	1	5.36681e+07	NA
TRINITY_DN35485_c0_g1	Nucleolin OS=Mus musculus GN=Ncl PE=1 SV=2	hypothetical protein BRAFLDRAFT_268603 [Branchiostoma floridae]	7.85714	2	3	2	1	280	29.9	8.9	0.172	5.16	2	NA	2.43609e+07
TRINITY_DN95582_c17_g1	Peroxiredoxin-6 OS=Gallus gallus GN=PRDX6 PE=2 SV=3	peroxiredoxin 6 [Eriocheir sinensis]	5.28302	1	2	1	1	265	29.2	7.52	0.274	5.16	1	1.51104e+07	NA
TRINITY_DN97250_c0_g2	Xanthine dehydrogenase OS=Dictyostelium discoideum GN=xdh PE=3 SV=1	hypothetical protein DAPPUDRAFT_308494 [Daphnia pulex]	5	2	2	2	1	200	21.6	4.51	0.468	5.15	2	4.55321e+07	NA
TRINITY_DN82375_c0_g1	--	hypothetical protein AMK59_5681 [Oryctes borbonicus]	1.66271	1	3	1	1	421	48.1	4.58	0.122	5.15	1	128363860	NA
TRINITY_DN89852_c1_g1	Protein phosphatase 1E OS=Mus musculus GN=Ppm1e PE=1 SV=2	PREDICTED: flocculation protein FLO11-like isoform X1 [Cerapachys biroi]	1.59681	2	2	2	1	1503	161.4	4.77	0.062	5.14	2	1.69463e+07	NA
TRINITY_DN30403_c1_g6	Rho GDP-dissociation inhibitor 1 OS=Bos taurus GN=ARHGDIA PE=1 SV=3	PREDICTED: rho GDP-dissociation inhibitor 2 isoform X2 [Trichogramma pretiosum]	6	1	2	1	1	200	22.9	4.92	0.145	5.14	1	4.8206e+07	NA
TRINITY_DN96636_c1_g21	--	PREDICTED: uncharacterized protein LOC107271843 [Cephus cinctus]	7.88177	2	2	2	1	406	45.7	4.88	0.172	5.08	2	2.34691e+07	NA
TRINITY_DN80650_c0_g1	Protein disulfide-isomerase A6 OS=Rattus norvegicus GN=Pdia6 PE=1 SV=2	protein disulfide isomerase A6 [Penaeus monodon]	4.21687	2	2	2	1	498	54.4	6.55	0.125	5.08	2	5.89996e+07	NA
TRINITY_DN85347_c0_g2	#N/A	#N/A	4.51527	2	2	2	1	753	87.1	7.2	0.073	5.07	2	1.32411e+07	NA
TRINITY_DN93273_c3_g1	DDRGK domain-containing protein 1 OS=Branchiostoma floridae GN=BRAFLDRAFT_114851 PE=3 SV=1	conserved hypothetical protein [Pediculus humanus corporis]	7.97101	1	2	1	1	138	15.9	4.73	0.259	5.06	1	2.95673e+07	1.37375e+07
TRINITY_DN98595_c4_g10	Adenylate cyclase CyaB OS=Aeromonas hydrophila GN=cyaB PE=1 SV=3	hypothetical protein CAPTEDRAFT_165045 [Capitella teleta]	6.13497	1	2	1	1	163	18.5	5.5	0.166	5.04	1	2.74544e+07	6.5081e+07
TRINITY_DN687_c0_g2	Beta-1,3-glucan-binding protein OS=Penaeus monodon PE=2 SV=1	lipopolysaccharide and beta-1,3- glucan binding protein [Eriocheir sinensis]	11.9266	1	2	1	1	109	12.3	4.31	0.468	5.02	1	3.04828e+07	NA
TRINITY_DN23982_c0_g1	Elongation factor 1-beta OS=Mus musculus GN=Eef1b PE=1 SV=5	PREDICTED: elongation factor 1-beta-like [Lingula anatina]	5.26316	1	2	1	1	247	26.8	4.73	0.145	5.01	1	NA	5.17598e+07
TRINITY_DN91719_c1_g2	Probable aminopeptidase NPEPL1 OS=Pongo abelii GN=NPEPL1 PE=3 SV=2	PREDICTED: probable aminopeptidase NPEPL1 [Tribolium castaneum]	4.41459	2	3	2	1	521	54.9	6.6	0.172	4.99	2	4.15494e+07	NA
TRINITY_DN98003_c0_g5	Succinate dehydrogenase [ubiquinone] flavoprotein subunit, mitochondrial OS=Drosophila melanogaster GN=SdhA PE=2 SV=3	PREDICTED: succinate dehydrogenase [ubiquinone] flavoprotein subunit, mitochondrial [Athalia rosae]	3.40314	1	2	1	1	382	41.6	7.34	0.07	4.99	1	5.79175e+07	5.24443e+07
TRINITY_DN92085_c2_g1	Alpha-N-acetylgalactosaminidase OS=Gallus gallus GN=NAGA PE=1 SV=1	PREDICTED: alpha-N-acetylgalactosaminidase isoform X1 [Polistes dominula]	4.23453	1	2	1	1	307	34.8	6.43	0.259	4.96	1	1.54659e+07	NA
TRINITY_DN92884_c0_g7	Gamma-glutamyl hydrolase OS=Bos taurus GN=GGH PE=2 SV=1	Gamma-glutamyl hydrolase [Zootermopsis nevadensis]	8	1	2	1	1	150	16	4.46	0.292	4.95	1	2.47854e+07	NA
TRINITY_DN98458_c0_g2	Titin OS=Drosophila melanogaster GN=sls PE=1 SV=3	I-connectin [Procambarus clarkii]	1.06952	1	2	1	1	1309	148.5	6.27	0.019	4.94	1	3.15951e+07	NA
TRINITY_DN87197_c0_g1	--	PREDICTED: shootin-1 [Dufourea novaeangliae]	2.23124	1	2	1	1	493	55.2	4.92	0.068	4.89	1	3.01639e+07	NA
TRINITY_DN55702_c4_g1	Chymotrypsin BII OS=Litopenaeus vannamei PE=1 SV=1	collagenolytic serine protease protein [Eriocheir sinensis]	8.24373	2	3	2	1	279	29.5	4.77	0.468	4.87	2	1.94544e+07	NA
TRINITY_DN97529_c0_g1	Talin-2 OS=Homo sapiens GN=TLN2 PE=1 SV=4	hypothetical protein DAPPUDRAFT_41019, partial [Daphnia pulex]	1.03359	2	2	2	1	2709	291.3	6.11	0.024	4.85	2	7.68056e+06	NA
TRINITY_DN94524_c11_g41	Phytanoyl-CoA dioxygenase, peroxisomal OS=Bos taurus GN=PHYH PE=2 SV=2	hypothetical protein DAPPUDRAFT_321740 [Daphnia pulex]	4.54545	1	2	1	1	264	30.3	6.52	0.116	4.84	1	5.90435e+07	1.70495e+07
TRINITY_DN98700_c0_g2	Otogelin-like protein OS=Homo sapiens GN=OTOGL PE=2 SV=5	hypothetical protein AMK59_6837, partial [Oryctes borbonicus]	2.15385	2	3	2	1	1300	138.5	5	0.063	4.82	2	1.11348e+07	NA
TRINITY_DN89862_c14_g1	ATP synthase subunit gamma, mitochondrial OS=Drosophila melanogaster GN=ATPsyngamma PE=2 SV=2	mitochondrial ATP synthase gamma subunit precursor [Litopenaeus vannamei]	3.34448	1	3	1	1	299	32.4	8.94	0.089	4.81	1	9.14616e+07	1.88386e+07
TRINITY_DN91163_c0_g2	#N/A	#N/A	10.3448	2	2	2	1	261	27.3	4.72	0.311	4.77	2	1.5238e+07	1.92378e+07
TRINITY_DN86651_c0_g2	Ankyrin repeat and MYND domain-containing protein 2 OS=Homo sapiens GN=ANKMY2 PE=1 SV=1	Ankyrin repeat and MYND domain-containing protein 2 [Zootermopsis nevadensis]	2.11765	1	2	1	1	425	47.8	7.17	0.066	4.77	1	3.57573e+07	NA
TRINITY_DN89551_c0_g18	#N/A	#N/A	6.66667	1	2	1	1	150	15.1	11	0.194	4.75	1	2.31352e+07	NA
TRINITY_DN98184_c4_g21	Kinesin heavy chain OS=Drosophila melanogaster GN=Khc PE=1 SV=2	PREDICTED: kinesin heavy chain isoform X3 [Monomorium pharaonis]	2.45902	2	2	2	1	976	110.6	6.39	0.05	4.73	2	1.01364e+07	NA
TRINITY_DN42524_c0_g1	Cytochrome b-c1 complex subunit Rieske, mitochondrial OS=Saimiri sciureus GN=UQCRFS1 PE=3 SV=1	hypothetical protein DAPPUDRAFT_304712 [Daphnia pulex]	9.15751	2	2	2	1	273	28.8	7.77	0.259	4.72	2	6.10777e+06	NA
TRINITY_DN87783_c0_g1	Cytoplasmic phosphatidylinositol transfer protein 1 OS=Drosophila melanogaster GN=rdgBbeta PE=2 SV=1	PREDICTED: cytoplasmic phosphatidylinositol transfer protein 1 [Monomorium pharaonis]	3.50318	1	2	1	1	314	36.6	5.52	0.083	4.7	1	2.15844e+07	1.80144e+07
TRINITY_DN96871_c0_g5	6-phosphogluconate dehydrogenase, decarboxylating OS=Homo sapiens GN=PGD PE=1 SV=3	PREDICTED: 6-phosphogluconate dehydrogenase, decarboxylating-like [Saccoglossus kowalevskii]	7.55396	2	2	2	1	278	30.2	5.14	0.274	4.69	2	6.65845e+07	NA
TRINITY_DN92705_c23_g22	Pancreatic alpha-amylase OS=Mus musculus GN=Amy2 PE=1 SV=2	preamylase 1 [Litopenaeus vannamei]	2.92398	1	2	1	1	513	56.4	4.86	0.116	4.68	1	7.61379e+06	NA
TRINITY_DN96989_c9_g1	Arylsulfatase H OS=Homo sapiens GN=ARSH PE=2 SV=1	PREDICTED: steryl-sulfatase-like [Lingula anatina]	1.56986	2	2	2	1	637	70.1	6.68	0.129	4.62	2	1.34873e+07	NA
TRINITY_DN72125_c0_g1	Glyoxalase domain-containing protein 4 OS=Mus musculus GN=Glod4 PE=1 SV=1	PREDICTED: glyoxalase domain-containing protein 4-like [Limulus polyphemus]	13.2203	4	6	4	1	295	32.6	5.29	0.52	4.61	4	6.44628e+07	2.51408e+08
TRINITY_DN96743_c0_g1	#N/A	#N/A	1.0327	1	2	1	1	1743	194.8	4.34	0.026	4.58	1	6.84802e+06	NA
TRINITY_DN82044_c0_g1	Small glutamine-rich tetratricopeptide repeat-containing protein beta OS=Rattus norvegicus GN=Sgtb PE=1 SV=1	secreted protein [Ixodes scapularis]	3.37079	1	2	1	1	267	29.5	5.06	0.11	4.56	1	62702465	NA
TRINITY_DN144124_c0_g1	40S ribosomal protein S15a OS=Rattus norvegicus GN=Rps15a PE=1 SV=2	PREDICTED: 40S ribosomal protein S15a [Limulus polyphemus]	5.18519	1	2	1	1	135	15.3	10.13	0.166	4.54	1	NA	8.72184e+07
TRINITY_DN81380_c0_g1	Alcohol dehydrogenase class-3 OS=Sparus aurata PE=2 SV=1	Alcohol dehydrogenase class-3 [Zootermopsis nevadensis]	2.91005	1	2	1	1	378	40.4	7.28	0.086	4.54	1	1.10689e+08	NA
TRINITY_DN85586_c0_g1	Dihydropyrimidine dehydrogenase [NADP(+)] OS=Mus musculus GN=Dpyd PE=1 SV=1	hypothetical protein LOTGIDRAFT_233044 [Lottia gigantea]	2.02117	2	2	2	1	1039	112.7	6.7	0.061	4.53	2	1.9854e+07	NA
TRINITY_DN72499_c0_g1	Myosin regulatory light chain sqh OS=Drosophila melanogaster GN=sqh PE=1 SV=1	putative myosin regulatory light chain 2 smooth muscle [Scylla paramamosain]	5.23256	1	2	1	1	172	19.8	4.73	0.179	4.51	1	6.8141e+07	NA
TRINITY_DN92294_c4_g3	Putative tricarboxylate transport protein, mitochondrial OS=Caenorhabditis elegans GN=K11H3.3 PE=3 SV=1	PREDICTED: putative tricarboxylate transport protein, mitochondrial [Tribolium castaneum]	5.67823	2	3	2	1	317	34.7	9.69	0.28	4.5	2	3.74801e+07	NA
TRINITY_DN81767_c1_g1	#N/A	#N/A	4.22961	1	2	1	1	331	36.6	5.22	0.212	4.49	1	2.00115e+07	NA
TRINITY_DN94106_c128_g2	Hemocyanin A chain OS=Panulirus interruptus PE=1 SV=2	hemocyanin subunit 2 [Metacarcinus magister]	6.45161	1	4	1	1	155	18	5.85	0.166	4.47	1	6.85185e+07	NA
TRINITY_DN87835_c0_g1	Tropomodulin OS=Caenorhabditis elegans GN=unc-94 PE=1 SV=2	PREDICTED: tropomodulin isoform X2 [Acyrthosiphon pisum]	4.72222	1	2	1	1	360	40.2	4.84	0.101	4.46	1	2.35681e+07	NA
TRINITY_DN96071_c6_g3	Epidermal retinol dehydrogenase 2 OS=Homo sapiens GN=SDR16C5 PE=2 SV=2	PREDICTED: epidermal retinol dehydrogenase 2-like isoform X2 [Lingula anatina]	3.52941	1	2	1	1	255	27.7	8.43	0.105	4.45	1	8.31984e+07	NA
TRINITY_DN78817_c0_g2	Cytochrome c oxidase subunit 4 isoform 2, mitochondrial OS=Thunnus obesus PE=1 SV=2	mitochondrial cytochrome c oxidase subunit IV [Litopenaeus vannamei]	9.20245	1	2	1	1	163	18.2	8.07	0.155	4.44	1	2.02423e+07	2.26823e+07
TRINITY_DN98551_c0_g14	Eukaryotic translation initiation factor 3 subunit A OS=Drosophila grimshawi GN=eIF3-S10 PE=3 SV=1	hypothetical protein DAPPUDRAFT_226467 [Daphnia pulex]	2.83019	2	2	2	1	742	88.9	7.75	0.066	4.43	2	1.91669e+07	NA
TRINITY_DN85213_c0_g1	Glycogen phosphorylase OS=Drosophila melanogaster GN=GlyP PE=2 SV=2	glycogen phosphorylase [Marsupenaeus japonicus]	3.30189	3	3	3	1	848	97.4	6.95	0.098	4.4	3	2.97008e+07	NA
TRINITY_DN99444_c3_g1	Acetyl-CoA carboxylase OS=Gallus gallus GN=ACAC PE=1 SV=1	PREDICTED: acetyl-CoA carboxylase isoform X1 [Cimex lectularius]	2.75689	1	2	1	1	399	44	6.07	0.086	4.39	1	5.64316e+07	NA
TRINITY_DN108363_c0_g1	ADP-ribosylation factor 1 OS=Xenopus laevis GN=arf1 PE=2 SV=2	ADP-ribosylation factor [Ixodes scapularis]	19.3798	2	2	2	1	129	15	5.31	0.52	4.37	2	6.6759e+06	1.56225e+07
TRINITY_DN86751_c0_g1	ATP synthase subunit b, mitochondrial OS=Drosophila melanogaster GN=ATPsynB PE=2 SV=2	F0-ATP synthase b-chain [Litopenaeus vannamei]	7.65957	2	3	2	1	235	26.7	8.32	0.233	4.35	2	9.34732e+07	2.29451e+08
TRINITY_DN79838_c0_g1	Proteasome subunit alpha type-4 OS=Mus musculus GN=Psma4 PE=1 SV=1	Proteasome subunit alpha type-4 [Exaiptasia pallida]	7.5188	1	2	1	1	133	14.7	5.95	0.233	4.34	1	21341917	NA
TRINITY_DN91764_c3_g3	Argininosuccinate lyase OS=Bos taurus GN=ASL PE=2 SV=1	PREDICTED: argininosuccinate lyase-like [Limulus polyphemus]	3.82166	2	2	2	1	471	52.3	6.09	0.133	4.34	2	2.36734e+07	NA
TRINITY_DN99457_c1_g1	Apolipophorins OS=Locusta migratoria PE=1 SV=2	dLp/HDL-BGBP precursor [Pontastacus leptodactylus]	0.461589	2	2	2	1	6066	674.5	6.23	0.011	4.33	2	8.67455e+06	NA
TRINITY_DN63364_c0_g1	60S acidic ribosomal protein P2 OS=Podospora anserina PE=3 SV=1	60S acidic ribosomal protein P2 [Scylla paramamosain]	5.7971	1	2	1	1	138	13.8	5.26	0.259	4.31	1	3.41439e+07	NA
TRINITY_DN81300_c0_g1	Alanine--tRNA ligase, cytoplasmic OS=Bombyx mori PE=1 SV=1	PREDICTED: alanine--tRNA ligase, cytoplasmic [Neodiprion lecontei]	1.00251	1	2	1	1	1197	131.2	6.55	0.025	4.3	1	1.40472e+07	NA
TRINITY_DN95145_c2_g9	Failed axon connections OS=Drosophila melanogaster GN=fax PE=1 SV=1	GST-N-Metaxin-like protein [Daphnia pulex]	10.2564	1	2	1	1	117	13.6	9.79	0.212	4.3	1	4.53731e+07	4.21653e+07
TRINITY_DN117938_c0_g1	Phosphoglycerate kinase 1 OS=Mus musculus GN=Pgk1 PE=1 SV=4	PREDICTED: phosphoglycerate kinase 1-like [Saccoglossus kowalevskii]	4.12844	1	2	1	1	436	46.6	8.48	0.116	4.29	1	NA	4.83269e+07
TRINITY_DN88490_c0_g4	2-acylglycerol O-acyltransferase 2-B OS=Xenopus laevis GN=mogat2-b PE=2 SV=1	PREDICTED: 2-acylglycerol O-acyltransferase 2-like [Limulus polyphemus]	2.40175	1	2	1	1	458	52.4	9.1	0.064	4.26	1	45843580	NA
TRINITY_DN95676_c80_g1	Eukaryotic translation initiation factor 2 subunit 2 OS=Mus musculus GN=Eif2s2 PE=1 SV=1	eukaryotic translation initiation factor 2 subunit 2 [Nasonia vitripennis]	3.07692	1	2	1	1	325	36.5	8.09	0.101	4.25	1	8.17952e+07	1.30998e+07
TRINITY_DN85984_c0_g1	Inosine-5'-monophosphate dehydrogenase 1b OS=Danio rerio GN=impdh1b PE=2 SV=1	PREDICTED: inosine-5'-monophosphate dehydrogenase 1 isoform X1 [Cimex lectularius]	2.12766	1	2	1	1	517	55.6	7.28	0.075	4.24	1	2.55227e+07	NA
TRINITY_DN61086_c0_g1	Mitochondrial import inner membrane translocase subunit Tim8 OS=Drosophila melanogaster GN=Tim8 PE=3 SV=1	Mitochondrial import inner membrane translocase subunit Tim8 [Lucilia cuprina]	6.58683	1	2	1	1	167	18.1	4.87	0.334	4.23	1	2.09021e+07	NA
TRINITY_DN85566_c1_g1	Gamma-interferon-inducible lysosomal thiol reductase OS=Mus musculus GN=Ifi30 PE=1 SV=3	gamma-interferon induced thiol reductase GILT3 [Scylla paramamosain]	8.21256	1	2	1	1	207	22.7	4.35	0.292	4.23	1	4.77539e+07	NA
TRINITY_DN96807_c0_g4	Ubiquitin carboxyl-terminal hydrolase 14 OS=Bos taurus GN=USP14 PE=2 SV=3	PREDICTED: ubiquitin carboxyl-terminal hydrolase 14 [Tribolium castaneum]	4.49827	2	4	2	1	578	64.7	5.83	0.158	4.21	2	1.85513e+07	2.54583e+07
TRINITY_DN78605_c0_g4	#N/A	#N/A	9.09091	1	2	1	1	110	11.9	4.35	0.468	4.2	1	3.07294e+07	NA
TRINITY_DN117677_c0_g1	60S ribosomal protein L12 OS=Mus musculus GN=Rpl12 PE=1 SV=2	hypothetical protein RP20_CCG025156 [Aedes albopictus]	7.97872	1	2	1	1	188	20.5	9.99	0.145	4.18	1	NA	5.97237e+06
TRINITY_DN94481_c0_g9	Ras-related GTP-binding protein D OS=Homo sapiens GN=RRAGD PE=1 SV=1	PREDICTED: ras-related GTP-binding protein C-like [Lingula anatina]	3.8806	1	2	1	1	335	38.2	4.93	0.089	4.17	1	1.71578e+07	NA
TRINITY_DN144517_c0_g1	Rho-related GTP-binding protein RhoC OS=Pongo abelii GN=RHOC PE=2 SV=1	PREDICTED: transforming protein RhoA-like [Saccoglossus kowalevskii]	8.33333	1	1	1	1	204	22.8	6.58	0.136	4.17	1	2.38048e+07	NA
TRINITY_DN89129_c5_g5	Proteasome subunit beta type-7 OS=Rattus norvegicus GN=Psmb7 PE=1 SV=1	hypothetical protein FF38_04643 [Lucilia cuprina]	3.32226	1	2	1	1	301	32.7	9.51	0.089	4.16	1	NA	6.60911e+07
TRINITY_DN14998_c0_g2	Heterogeneous nuclear ribonucleoprotein K OS=Pongo abelii GN=HNRNPK PE=2 SV=1	PREDICTED: heterogeneous nuclear ribonucleoprotein K-like [Lingula anatina]	8.08383	2	3	2	1	334	36.8	6.92	0.292	4.12	2	NA	9.95065e+06
TRINITY_DN94054_c0_g1	Threonine--tRNA ligase, cytoplasmic OS=Mus musculus GN=Tars PE=1 SV=2	Threonyl-tRNA synthetase, cytoplasmic [Zootermopsis nevadensis]	3.625	2	2	2	1	800	90.7	7.03	0.08	4.11	2	1.07731e+07	NA
TRINITY_DN54027_c0_g1	Transcription elongation factor B polypeptide 2 OS=Rattus norvegicus GN=Tceb2 PE=1 SV=1	RNA polymerase II transcription elongation factor, putative [Ixodes scapularis]	7.69231	1	3	1	1	117	13.3	4.88	0.292	4.1	1	59725707	3.44137e+06
TRINITY_DN125413_c0_g1	Transcription factor BTF3 OS=Homo sapiens GN=BTF3 PE=1 SV=1	hypothetical protein [Isometrus maculatus]	17.284	1	1	1	1	162	17.7	7.5	0.179	4.09	1	NA	5.27833e+07
TRINITY_DN84733_c1_g1	Mitochondrial-processing peptidase subunit beta OS=Bos taurus GN=PMPCB PE=2 SV=1	PREDICTED: mitochondrial-processing peptidase subunit beta-like [Limulus polyphemus]	3.63636	2	2	2	1	495	54.8	5.82	0.136	4.07	2	2.10835e+07	NA
TRINITY_DN99505_c0_g1	Vimentin OS=Mus musculus GN=Vim PE=1 SV=3	PREDICTED: glial fibrillary acidic protein isoform X2 [Ciona intestinalis]	5.78842	2	3	2	1	501	57.4	5.22	0.11	4.07	2	NA	1.39638e+07
TRINITY_DN89113_c5_g1	Probable ubiquitin carboxyl-terminal hydrolase FAF-X OS=Homo sapiens GN=USP9X PE=1 SV=3	PREDICTED: probable ubiquitin carboxyl-terminal hydrolase FAF-X [Limulus polyphemus]	0.902315	2	2	2	1	2549	289.1	5.86	0.025	4.06	2	1.24629e+07	NA
TRINITY_DN74324_c1_g1	60S ribosomal protein L27 OS=Danio rerio GN=rpl27 PE=2 SV=3	60S ribosomal protein L27 [Scylla paramamosain]	15.3285	1	1	1	1	137	16.1	10.93	0.179	4.05	1	3.53204e+07	NA
TRINITY_DN87535_c17_g2	V-type proton ATPase subunit d 1 OS=Drosophila melanogaster GN=VhaAC39-1 PE=2 SV=1	V-ATPase subunit D [Locusta migratoria]	3.73563	1	2	1	1	348	39.8	4.92	0.116	4.03	1	NA	NA
TRINITY_DN85727_c0_g20	Elongation factor 1-gamma OS=Artemia salina PE=1 SV=3	tail muscle elongation factor 1 gamma [Procambarus clarkii]	7.87402	1	2	1	1	127	14	6.04	0.259	4.03	1	67026803	NA
TRINITY_DN97464_c1_g4	Calcium-transporting ATPase sarcoplasmic/endoplasmic reticulum type OS=Anopheles gambiae GN=Ca-P60A PE=3 SV=5	sarco/endoplasmic reticulum calcium-ATPase isoform 2 [Cherax destructor]	14.557	2	2	2	1	158	16.9	7.25	0.468	4.01	2	1.66621e+07	NA
TRINITY_DN99035_c0_g4	Copper-transporting ATPase 1 OS=Mus musculus GN=Atp7a PE=1 SV=3	PREDICTED: copper-transporting ATPase 1-like isoform X1 [Crassostrea gigas]	1.19298	2	2	2	1	1425	153	5.97	0.056	3.96	2	1.67321e+07	NA
TRINITY_DN98106_c1_g6	Glucose-6-phosphate isomerase OS=Drosophila yakuba GN=Pgi PE=3 SV=1	glucose-6-phosphate isomerase [Spodoptera exigua]	3.57143	1	3	1	1	252	28.3	6.76	0.155	3.96	1	4.78824e+07	1.05222e+08
TRINITY_DN81266_c0_g1	Troponin I OS=Astacus leptodactylus PE=1 SV=1	troponin I [Litopenaeus vannamei]	2.84091	1	2	1	1	352	38.1	4.97	0.096	3.96	1	1.52446e+07	NA
TRINITY_DN88531_c1_g8	V-type proton ATPase subunit G OS=Manduca sexta PE=3 SV=1	PREDICTED: V-type proton ATPase subunit G [Diachasma alloeum]	7.2	1	2	1	1	125	14.4	9.82	0.212	3.95	1	2.17668e+07	4.11024e+07
TRINITY_DN99382_c0_g2	--	Apolipophorin [Zootermopsis nevadensis]	0.523691	2	2	2	1	4010	446.6	5.05	0.019	3.94	2	8.64616e+06	NA
TRINITY_DN92217_c0_g1	Serine--tRNA ligase, cytoplasmic OS=Mus musculus GN=Sars PE=1 SV=3	PREDICTED: serine--tRNA ligase, cytoplasmic-like [Limulus polyphemus]	5.30612	2	5	2	1	490	55.4	6.33	0.122	3.94	2	8.49573e+07	5.09183e+07
TRINITY_DN78171_c0_g1	C-type lectin domain family 4 member M OS=Symphalangus syndactylus GN=CLEC4M PE=3 SV=1	C-type lectin [Eriocheir sinensis]	6.21118	1	2	1	1	161	18.3	5.25	0.389	3.88	1	7.03533e+07	NA
TRINITY_DN83145_c0_g5	Four-domain proteases inhibitor OS=Melithaea caledonica PE=1 SV=1	Kazal-type protease inhibitor [Eriocheir sinensis]	9.03614	1	2	1	1	166	17.8	8.07	0.259	3.86	1	2.1056e+07	NA
TRINITY_DN99460_c0_g1	MAM and LDL-receptor class A domain-containing protein 2 (Fragment) OS=Acropora millepora PE=1 SV=1	hypothetical protein LOTGIDRAFT_228404 [Lottia gigantea]	1.41188	2	2	2	1	2054	226.2	4.51	0.053	3.85	2	4.69196e+06	NA
TRINITY_DN88634_c0_g6	Calpain-B OS=Drosophila melanogaster GN=CalpB PE=1 SV=2	calpain B [Gecarcinus lateralis]	2.27273	1	1	1	1	704	81.6	4.92	0.038	3.85	1	1.03969e+07	NA
TRINITY_DN84034_c0_g1	Myosin regulatory light chain 2 OS=Bombyx mori PE=1 SV=1	Lit v 3 allergen myosin light chain [Litopenaeus vannamei]	7.88177	2	3	2	1	203	21.7	4.42	0.359	3.82	2	2.93036e+07	NA
TRINITY_DN30779_c0_g1	Transcriptional activator protein Pur-alpha OS=Mus musculus GN=Pura PE=1 SV=1	Transcriptional activator protein Pur-alpha [Zootermopsis nevadensis]	3.08219	1	2	1	1	292	33.4	5.54	0.086	3.81	1	2.94461e+07	3.81237e+07
TRINITY_DN93874_c0_g1	Neoverrucotoxin subunit alpha OS=Synanceia verrucosa PE=1 SV=1	hypothetical protein DAPPUDRAFT_30436, partial [Daphnia pulex]	0.769823	1	2	1	1	1299	147	7.09	0.021	3.81	1	1.98114e+07	1.33258e+07
TRINITY_DN94353_c2_g2	Actin-interacting protein 1 OS=Drosophila melanogaster GN=flr PE=2 SV=1	Actin-interacting protein 1 [Zootermopsis nevadensis]	3.49418	2	2	2	1	601	65.3	6.77	0.116	3.8	2	1.72104e+07	NA
TRINITY_DN26096_c0_g1	S-phase kinase-associated protein 1 OS=Xenopus laevis GN=skp1 PE=1 SV=3	S-phase kinase-associated protein 1 [Eriocheir sinensis]	12.3457	2	2	2	1	162	18.5	4.5	0.389	3.78	2	17792888	NA
TRINITY_DN97574_c1_g2	Cell cycle control protein 50A OS=Bos taurus GN=TMEM30A PE=1 SV=1	PREDICTED: cell cycle control protein 50A-like [Limulus polyphemus]	9.11602	2	3	2	1	362	41.1	8.37	0.334	3.77	2	2.15758e+07	NA
TRINITY_DN39207_c0_g1	Multisubstrate pseudouridine synthase 7 OS=Saccharomyces cerevisiae (strain ATCC 204508 / S288c) GN=PUS7 PE=1 SV=1	hypothetical protein LOTGIDRAFT_113644 [Lottia gigantea]	8.53081	1	2	1	1	211	24.1	4.37	0.155	3.76	1	6.17733e+06	NA
TRINITY_DN95793_c1_g16	DNA-(apurinic or apyrimidinic site) lyase OS=Caenorhabditis elegans GN=apn-1 PE=2 SV=2	putative endonuclease 4 [Exaiptasia pallida]	2.18978	1	2	1	1	411	45.9	6.89	0.179	3.76	1	8.86046e+06	NA
TRINITY_DN92080_c1_g1	Alkaline phosphatase OS=Gadus morhua PE=1 SV=1	PREDICTED: alkaline phosphatase, tissue-nonspecific isozyme-like, partial [Limulus polyphemus]	1.66359	1	6	1	1	541	60.1	5.41	0.066	3.72	1	4.44505e+07	7.09981e+07
TRINITY_DN84077_c0_g15	UDP-glucose 4-epimerase OS=Bos taurus GN=GALE PE=2 SV=2	UDP-glucose 4-epimerase, partial [Stegodyphus mimosarum]	5.36723	1	1	1	1	354	38.2	5.87	0.122	3.72	1	7.4199e+06	NA
TRINITY_DN98677_c9_g61	Cytochrome P450 9e2 OS=Blattella germanica GN=CYP9E2 PE=2 SV=1	cytochrome P450 9E1 [Diploptera punctata]	8.05369	1	2	1	1	149	16.5	5.83	0.194	3.71	1	2.12605e+07	NA
TRINITY_DN76610_c0_g1	ADP-ribosylation factor-like protein 8B-A OS=Danio rerio GN=arl8ba PE=2 SV=1	ADP-ribosylation factor-like protein 8B-A [Zootermopsis nevadensis]	4.83871	1	2	1	1	186	21.2	7.78	0.145	3.69	1	1.22461e+07	1.30256e+07
TRINITY_DN98155_c1_g6	Succinate-semialdehyde dehydrogenase, mitochondrial OS=Rattus norvegicus GN=Aldh5a1 PE=1 SV=2	hypothetical protein TRIADDRAFT_24320 [Trichoplax adhaerens]	6.03448	1	2	1	1	116	12.5	6.67	0.292	3.66	1	8.20995e+07	6.13362e+07
TRINITY_DN92653_c1_g1	Moesin/ezrin/radixin homolog 1 OS=Drosophila melanogaster GN=Moe PE=1 SV=2	hypothetical protein DAPPUDRAFT_327006 [Daphnia pulex]	1.875	2	3	2	1	480	56.1	7.24	0.105	3.63	2	3.4609e+07	1.34634e+08
TRINITY_DN98467_c1_g37	Heparan-alpha-glucosaminide N-acetyltransferase OS=Homo sapiens GN=HGSNAT PE=1 SV=2	hypothetical protein L798_04374, partial [Zootermopsis nevadensis]	5.76923	1	3	1	1	208	23.4	9.44	0.194	3.63	1	5.71273e+06	2.80419e+07
TRINITY_DN134188_c0_g1	Proteasome subunit alpha type-2 OS=Rattus norvegicus GN=Psma2 PE=1 SV=3	PREDICTED: proteasome subunit alpha type-2 [Diachasma alloeum]	11.1111	1	1	1	1	189	20.9	9.01	0.194	3.62	1	NA	NA
TRINITY_DN96344_c2_g5	#N/A	#N/A	22.3301	2	2	2	1	103	11.4	5.87	0.778	3.61	2	1.32674e+07	NA
TRINITY_DN64538_c0_g1	#N/A	#N/A	13.6364	1	1	1	1	110	12.2	4.3	0.259	3.6	1	1.16845e+07	NA
TRINITY_DN94705_c2_g4	--	estrogen sulfotransferase [Scylla olivacea]	13.8889	1	1	1	1	108	12.7	6.57	0.334	3.6	1	4.10528e+07	NA
TRINITY_DN56363_c1_g11	Casein kinase II subunit beta OS=Rattus norvegicus GN=Csnk2b PE=1 SV=1	PREDICTED: casein kinase II subunit beta isoform X1 [Harpegnathos saltator]	6.25	1	1	1	1	256	29.1	7.24	0.136	3.59	1	8.52026e+06	NA
TRINITY_DN125589_c0_g1	Heterogeneous nuclear ribonucleoprotein M OS=Homo sapiens GN=HNRNPM PE=1 SV=3	PREDICTED: myelin expression factor 2-like [Saccoglossus kowalevskii]	19.4915	1	1	1	1	118	12.8	8.76	0.212	3.59	1	NA	1.53059e+07
TRINITY_DN65426_c21_g1	Elongation factor 1-alpha OS=Danio rerio GN=eef1a PE=2 SV=1	elongation factor 1A [Scylla paramamosain]	3.2538	2	3	2	1	461	50.7	9.09	0.122	3.55	2	7.66121e+07	NA
TRINITY_DN85389_c0_g1	E3 UFM1-protein ligase 1 OS=Gallus gallus GN=UFL1 PE=2 SV=1	PREDICTED: E3 UFM1-protein ligase 1-like [Lingula anatina]	1.625	1	1	1	1	800	88.9	6.89	0.039	3.51	1	1.586e+07	NA
TRINITY_DN85246_c1_g1	Sodium/potassium-transporting ATPase subunit beta OS=Artemia franciscana PE=2 SV=1	sodium-potassium ATPase beta [Cherax cainii]	7.69231	1	1	1	1	312	36.5	5.71	0.101	3.47	1	1.82507e+07	NA
TRINITY_DN92014_c11_g6	--	--	4.54545	1	2	1	1	154	15.4	3.64	2.162	3.46	1	1.01991e+08	NA
TRINITY_DN85729_c0_g1	ATP-dependent Clp protease proteolytic subunit, mitochondrial OS=Mus musculus GN=Clpp PE=1 SV=1	unknown [Dendroctonus ponderosae]	5.76132	1	2	1	1	243	26.3	8.32	0.425	3.44	1	1.94236e+07	NA
TRINITY_DN99436_c0_g1	Fatty acid synthase OS=Mus musculus GN=Fasn PE=1 SV=2	fatty acid synthase [Litopenaeus vannamei]	1.01543	3	3	3	1	2462	263.3	6.64	0.042	3.44	3	4.21554e+07	NA
TRINITY_DN95714_c0_g7	Pescadillo homolog OS=Mus musculus GN=Pes1 PE=1 SV=1	hypothetical protein DAPPUDRAFT_306492 [Daphnia pulex]	1.38675	1	2	1	1	649	75.6	9.35	0.041	3.43	1	NA	NA
TRINITY_DN93398_c3_g5	--	CHKov1 [Anopheles darlingi]	4.0724	1	4	1	1	221	25.1	6.23	0.116	3.43	1	NA	6.30653e+07
TRINITY_DN93557_c0_g2	Calcineurin B homologous protein 1 OS=Pongo abelii GN=CHP1 PE=2 SV=3	PREDICTED: calcineurin B homologous protein 1-like [Limulus polyphemus]	6.43777	1	1	1	1	233	27.2	5.59	0.105	3.43	1	1.62691e+07	NA
TRINITY_DN97756_c0_g2	Histidine--tRNA ligase, cytoplasmic OS=Takifugu rubripes GN=hars PE=3 SV=1	Histidyl-tRNA synthetase, cytoplasmic [Zootermopsis nevadensis]	1.66667	1	3	1	1	540	59.5	8.07	0.047	3.43	1	7.3939e+07	8.22105e+07
TRINITY_DN98496_c0_g3	Phosphoglucomutase-2 OS=Homo sapiens GN=PGM2 PE=1 SV=4	PREDICTED: phosphoglucomutase-2-like [Lingula anatina]	3.91753	1	1	1	1	485	53.8	6.42	0.062	3.4	1	5.26684e+06	NA
TRINITY_DN95823_c0_g1	Coatomer subunit beta OS=Gallus gallus GN=COPB1 PE=2 SV=1	Coatomer subunit beta [Zootermopsis nevadensis]	1.45985	1	1	1	1	959	106.9	5.9	0.033	3.38	1	1.21206e+07	NA
TRINITY_DN90249_c0_g1	--	--	2.60223	1	4	1	1	269	29.6	4.75	0.179	3.36	1	2.27077e+07	2.60947e+07
TRINITY_DN94122_c1_g1	Eukaryotic translation initiation factor 3 subunit E-A OS=Danio rerio GN=eif3ea PE=2 SV=2	hypothetical protein DAPPUDRAFT_302804 [Daphnia pulex]	1.75824	1	2	1	1	455	52.9	6.37	0.07	3.36	1	1.59838e+07	NA
TRINITY_DN85644_c1_g1	Membrane-associated progesterone receptor component 2 OS=Rattus norvegicus GN=Pgrmc2 PE=1 SV=1	progesterone-like protein 1, partial [Portunus trituberculatus]	4.20561	1	3	1	1	214	23.5	5.07	0.389	3.34	1	2.55741e+07	1.23876e+07
TRINITY_DN99444_c3_g5	Acetyl-CoA carboxylase OS=Gallus gallus GN=ACAC PE=1 SV=1	hypothetical protein DAPPUDRAFT_222043 [Daphnia pulex]	3.28542	1	1	1	1	487	54.3	5.39	0.061	3.33	1	8.27028e+06	NA
TRINITY_DN85804_c0_g1	26S proteasome non-ATPase regulatory subunit 8 OS=Mus musculus GN=Psmd8 PE=1 SV=2	26S proteasome non-ATPase regulatory subunit 8 [Laodelphax striatella]	4.18006	1	1	1	1	311	36	8.02	0.075	3.33	1	2.87977e+07	NA
TRINITY_DN89305_c0_g9	Moesin/ezrin/radixin homolog 1 OS=Drosophila pseudoobscura pseudoobscura GN=Moe PE=3 SV=3	moesin ezrin radixin 1-like protein isoform 1 [Melanoplus sanguinipes]	2.8021	1	1	1	1	571	67.7	5.83	0.042	3.28	1	1.35381e+07	NA
TRINITY_DN66652_c0_g13	Trypsin-1 OS=Astacus astacus PE=1 SV=1	trypsin, partial [Eriocheir sinensis]	16	1	1	1	1	100	11.3	4.79	1.154	3.26	1	4.27057e+07	NA
TRINITY_DN92906_c5_g28	--	peritrophin [Macrobrachium nipponense]	11.7647	1	1	1	1	102	10.9	4.3	0.585	3.25	1	38206695	NA
TRINITY_DN95237_c1_g21	SH3 domain-binding glutamic acid-rich protein homolog OS=Drosophila melanogaster GN=Sh3beta PE=1 SV=2	PREDICTED: SH3 domain-binding glutamic acid-rich protein homolog [Cimex lectularius]	9.57447	1	3	1	1	188	20.8	4.74	0.359	3.24	1	3.87265e+07	5.77086e+06
TRINITY_DN84450_c0_g1	Nidogen-1 OS=Homo sapiens GN=NID1 PE=1 SV=3	hypothetical protein DAPPUDRAFT_314322 [Daphnia pulex]	3.31633	1	1	1	1	784	86.4	4.72	0.046	3.22	1	8.07253e+06	NA
TRINITY_DN89334_c1_g1	--	pacifastin [Eriocheir sinensis]	11.6438	1	1	1	1	146	16.4	5.43	0.212	3.19	1	7.90593e+06	NA
TRINITY_DN95287_c2_g1	Superoxide dismutase [Cu-Zn] OS=Prionace glauca GN=sod1 PE=1 SV=1	copper/zinc superoxide dismutase isoform 4 [Marsupenaeus japonicus]	12.0172	1	1	1	1	233	24.7	6.39	0.155	3.19	1	23619448	NA
TRINITY_DN88637_c1_g2	Thioredoxin-like protein 1 OS=Mus musculus GN=Txnl1 PE=1 SV=3	hypothetical protein LOTGIDRAFT_217500 [Lottia gigantea]	4.6729	1	1	1	1	321	34.9	5.53	0.116	3.19	1	1.74489e+07	NA
TRINITY_DN93357_c0_g1	Apoptosis-inducing factor 1, mitochondrial OS=Homo sapiens GN=AIFM1 PE=1 SV=1	PREDICTED: apoptosis-inducing factor 1, mitochondrial-like isoform X1 [Limulus polyphemus]	2.75387	1	1	1	1	581	62.2	5.16	0.066	3.18	1	NA	NA
TRINITY_DN76456_c0_g1	Aldehyde dehydrogenase, mitochondrial OS=Homo sapiens GN=ALDH2 PE=1 SV=2	Retinal dehydrogenase 1 [Zootermopsis nevadensis]	2.85132	1	1	1	1	491	53.5	6.18	0.062	3.14	1	3.75915e+07	NA
TRINITY_DN97782_c0_g5	Pyridoxal-dependent decarboxylase domain-containing protein 1 OS=Homo sapiens GN=PDXDC1 PE=1 SV=2	Pyridoxal-dependent decarboxylase domain-containing protein 1 [Zootermopsis nevadensis]	8.28729	1	1	1	1	181	19.5	8.48	0.166	3.14	1	2.71629e+07	NA
TRINITY_DN98686_c0_g17	Dystroglycan OS=Canis lupus familiaris GN=DAG1 PE=3 SV=1	PREDICTED: dystroglycan-like [Limulus polyphemus]	3.63128	1	1	1	1	358	40.7	5.33	0.105	3.12	1	2.02195e+07	NA
TRINITY_DN47701_c0_g3	Eukaryotic translation initiation factor 4H OS=Pongo abelii GN=EIF4H PE=2 SV=1	PREDICTED: eukaryotic translation initiation factor 4H-like [Crassostrea gigas]	10.0304	2	2	2	1	329	35.5	9.66	0.179	3.11	2	1.34407e+07	NA
TRINITY_DN99069_c4_g59	NADH-ubiquinone oxidoreductase 75 kDa subunit, mitochondrial OS=Pan troglodytes GN=NDUFS1 PE=2 SV=1	NADH-ubiquinone oxidoreductase 75 kDa subunit, mitochondrial [Zootermopsis nevadensis]	5.3719	1	1	1	1	242	26.3	4.96	0.166	3.1	1	8.90759e+06	NA
TRINITY_DN88633_c1_g1	GTP-binding nuclear protein Ran OS=Drosophila melanogaster GN=Ran PE=1 SV=1	Ran protein [Penaeus monodon]	8.37209	1	1	1	1	215	24.6	7.11	0.145	3.1	1	NA	1.2481e+07
TRINITY_DN85021_c75_g2	Phosphoenolpyruvate carboxykinase, cytosolic [GTP] OS=Bos taurus GN=PCK1 PE=2 SV=1	phosphoenolpyruvate-carboxykinase [Neohelice granulata]	2.78373	1	1	1	1	467	51.2	8.53	0.061	3.1	1	3.37579e+07	NA
TRINITY_DN89646_c0_g1	Aminomethyltransferase, mitochondrial OS=Mus musculus GN=Amt PE=1 SV=1	PREDICTED: aminomethyltransferase, mitochondrial-like isoform X1 [Limulus polyphemus]	4.21836	1	1	1	1	403	43.1	7.4	0.089	3.08	1	1.22704e+07	NA
TRINITY_DN89360_c1_g11	Eukaryotic translation initiation factor 4 gamma 3 OS=Mus musculus GN=Eif4g3 PE=1 SV=2	PREDICTED: eukaryotic translation initiation factor 4 gamma 3-like, partial [Limulus polyphemus]	0.954654	1	1	1	1	1257	141.3	6.52	0.022	3.07	1	8.68268e+06	NA
TRINITY_DN92731_c1_g1	Ectoine dioxygenase OS=Nocardia farcinica (strain IFM 10152) GN=ectD PE=3 SV=1	PREDICTED: probable phytanoyl-CoA dioxygenase [Crassostrea gigas]	6.38298	1	2	1	1	282	32.5	6.71	0.093	3.07	1	1.28117e+07	NA
TRINITY_DN82579_c3_g1	--	ferritin 1 [Eriocheir sinensis]	14.6226	2	2	2	1	212	23.6	6.21	0.292	3.04	2	151111278	NA
TRINITY_DN93947_c0_g1	Pyrazinamidase/nicotinamidase OS=Escherichia coli (strain K12) GN=pncA PE=3 SV=1	PREDICTED: uncharacterized protein LOC106659218 [Trichogramma pretiosum]	4	1	1	1	1	425	46.9	5.43	0.086	3.01	1	7.04113e+06	NA
TRINITY_DN91845_c1_g1	Sideroflexin-1 OS=Homo sapiens GN=SFXN1 PE=1 SV=4	Sideroflexin-1, partial [Stegodyphus mimosarum]	5.9322	1	1	1	1	236	26	8.66	0.136	3.01	1	1.44198e+07	NA
TRINITY_DN91405_c1_g11	Acetylcholine receptor subunit alpha-like OS=Manduca sexta GN=ARA1 PE=2 SV=1	PREDICTED: acetylcholine receptor subunit alpha-like 2 [Halyomorpha halys]	3.69004	1	1	1	1	271	30.9	5.94	0.116	3	1	5.62472e+06	NA
TRINITY_DN6348_c0_g1	--	mitochondrial ubiquinol-cytochrome c reductase complex 11 kDa protein [Scylla paramamosain]	15.1515	1	1	1	1	99	11.2	4.41	0.585	2.99	1	1.1238e+08	NA
TRINITY_DN68282_c0_g1	--	C-type Lectin LecD [Eriocheir sinensis]	8.97436	1	1	1	1	156	16.9	5.45	0.292	2.98	1	3.14639e+07	NA
TRINITY_DN67962_c0_g1	Phytanoyl-CoA dioxygenase domain-containing protein 1 OS=Bos taurus GN=PHYHD1 PE=2 SV=1	hypothetical protein DAPPUDRAFT_230283 [Daphnia pulex]	6.25	1	1	1	1	288	32.7	6.4	0.11	2.96	1	1.48675e+07	NA
TRINITY_DN95384_c8_g25	#N/A	#N/A	11.5385	1	1	1	1	104	11.2	4.97	0.334	2.96	1	2.00784e+07	NA
TRINITY_DN96932_c0_g1	Endoplasmin (Fragment) OS=Mesocricetus auratus GN=HSP90B1 PE=1 SV=1	heat shock protein 90 [Scylla paramamosain]	3.57143	1	1	1	1	336	38.7	4.82	0.086	2.95	1	8.13114e+07	NA
TRINITY_DN87236_c0_g10	Calmodulin OS=Renilla reniformis PE=1 SV=2	calmodulin [Hyriopsis cumingii]	9.35252	1	1	1	1	139	15.3	4.68	0.212	2.93	1	6.92904e+07	NA
TRINITY_DN89027_c0_g5	Hypoxia up-regulated protein 1 OS=Cricetulus griseus GN=HYOU1 PE=2 SV=1	hypothetical protein DAPPUDRAFT_306788 [Daphnia pulex]	4.5614	1	1	1	1	285	32.2	8.79	0.122	2.91	1	1.15123e+07	NA
TRINITY_DN62695_c0_g1	Acetyl-coenzyme A synthetase, cytoplasmic OS=Homo sapiens GN=ACSS2 PE=1 SV=1	hypothetical protein LOTGIDRAFT_128665 [Lottia gigantea]	2.2409	1	1	1	1	714	79.3	7.49	0.05	2.9	1	1.00489e+07	NA
TRINITY_DN33470_c0_g1	60S ribosomal protein L3 OS=Mus musculus GN=Rpl3 PE=1 SV=3	ribosomal protein L3, partial [Cerebratulus lacteus]	5.91133	1	1	1	1	406	46.3	10.18	0.059	2.9	1	NA	2.32086e+07
TRINITY_DN98342_c0_g14	MMS19 nucleotide excision repair protein homolog OS=Mus musculus GN=Mms19 PE=1 SV=1	PREDICTED: MMS19 nucleotide excision repair protein homolog [Limulus polyphemus]	6.52174	1	1	1	1	230	25.2	6.79	0.145	2.86	1	4.83029e+06	NA
TRINITY_DN98288_c0_g4	ATP-dependent 6-phosphofructokinase OS=Drosophila melanogaster GN=Pfk PE=2 SV=2	6-phosphofructokinase, putative [Pediculus humanus corporis]	4.06504	1	1	1	1	246	26.1	5.3	0.166	2.84	1	2.70544e+07	NA
TRINITY_DN42509_c0_g1	60S acidic ribosomal protein P0 OS=Ceratitis capitata GN=RpLP0 PE=3 SV=1	60S acidic ribosomal protein P0 [Zootermopsis nevadensis]	3.79747	1	1	1	1	316	34.3	5.45	0.093	2.81	1	10862655	NA
TRINITY_DN89593_c1_g1	Long-chain fatty acid transport protein 1 OS=Mus musculus GN=Slc27a1 PE=1 SV=1	PREDICTED: long-chain fatty acid transport protein 4-like [Lingula anatina]	2.9595	1	1	1	1	642	71.4	8	0.049	2.8	1	3.80967e+06	NA
TRINITY_DN95145_c2_g18	Failed axon connections homolog OS=Rattus norvegicus GN=Faxc PE=3 SV=1	GST-N-Metaxin-like protein [Daphnia pulex]	4.95495	1	2	1	1	222	25.8	7.06	0.259	2.8	1	2.23516e+07	NA
TRINITY_DN94421_c0_g5	Oxygen-dependent coproporphyrinogen-III oxidase OS=Drosophila melanogaster GN=Coprox PE=1 SV=1	coproporphyrinogen iii oxidase [Lasius niger]	5.82192	1	2	1	1	292	33.5	7.97	0.116	2.8	1	12512518	NA
TRINITY_DN97005_c0_g6	Adenylosuccinate lyase OS=Gallus gallus GN=ADSL PE=2 SV=2	PREDICTED: adenylosuccinate lyase-like [Lingula anatina]	14.5631	1	1	1	1	103	11.7	5.85	0.389	2.77	1	1.48835e+07	NA
TRINITY_DN97555_c8_g6	Uncharacterized protein YwnB OS=Bacillus subtilis (strain 168) GN=ywnB PE=4 SV=1	hypothetical protein DAPPUDRAFT_93395 [Daphnia pulex]	11.9403	1	1	1	1	134	14.5	8.16	0.233	2.76	1	1.76938e+07	NA
TRINITY_DN68491_c0_g3	60S ribosomal protein L8 OS=Drosophila melanogaster GN=RpL8 PE=1 SV=1	ribosomal protein L8 [Litopenaeus vannamei]	10.1167	1	1	1	1	257	28.1	10.89	0.105	2.75	1	1.04612e+07	NA
TRINITY_DN93932_c1_g5	GDP-mannose 4,6 dehydratase OS=Cricetulus griseus GN=GMDS PE=2 SV=1	GDP-mannose 4,6 dehydratase, partial [Stegodyphus mimosarum]	6.48968	2	2	2	1	339	38.8	7.02	0.155	2.75	2	7.02259e+06	NA
TRINITY_DN95441_c0_g6	Luciferin 4-monooxygenase OS=Luciola cruciata PE=1 SV=1	hypothetical protein TRIADDRAFT_29779 [Trichoplax adhaerens]	3.62538	1	1	1	1	331	34.9	8.69	0.105	2.75	1	5.31041e+06	NA
TRINITY_DN49768_c0_g1	--	PREDICTED: uncharacterized protein LOC106174511 isoform X2 [Lingula anatina]	9.09091	1	1	1	1	176	19.8	5.19	0.292	2.74	1	4.49427e+07	NA
TRINITY_DN72520_c1_g1	--	CTLDcp1 [Macrobrachium nipponense]	3.8835	1	1	1	1	412	44.9	5.63	0.155	2.74	1	4.41695e+07	NA
TRINITY_DN94699_c0_g2	Glutamate synthase [NADH], amyloplastic OS=Medicago sativa PE=1 SV=1	Glutamate synthase [NADH], amyloplastic [Zootermopsis nevadensis]	0.594648	1	1	1	1	2018	222	6.42	0.015	2.74	1	1.51366e+07	NA
TRINITY_DN82548_c0_g1	Peritrophin-1 OS=Anopheles gambiae GN=Aper1 PE=2 SV=2	PREDICTED: uncharacterized protein LOC106741977 [Dinoponera quadriceps]	4.8951	1	1	1	1	286	30.5	5.21	0.334	2.74	1	6.86608e+06	NA
TRINITY_DN74190_c11_g2	Y-box factor homolog OS=Aplysia californica PE=2 SV=1	cold shock Y-box protein [Cherax quadricarinatus]	5.80808	1	1	1	1	396	43.3	10.11	0.096	2.72	1	6.08233e+06	NA
TRINITY_DN83555_c0_g2	#N/A	#N/A	2.01207	1	1	1	1	497	55.3	4.25	0.122	2.72	1	2.27136e+06	NA
TRINITY_DN5171_c0_g1	NADH dehydrogenase [ubiquinone] iron-sulfur protein 3, mitochondrial OS=Mus musculus GN=Ndufs3 PE=1 SV=2	NADH dehydrogenase iron-sulfur protein 3, mitochondrial precursor [Lepeophtheirus salmonis]	5.26316	1	1	1	1	266	30.5	5.87	0.116	2.71	1	4.81995e+06	NA
TRINITY_DN94616_c3_g1	Fasciclin-2 OS=Schistocerca americana GN=FAS2 PE=1 SV=2	Fasciclin-2, partial [Zootermopsis nevadensis]	1.14416	1	1	1	1	874	95.6	6.62	0.036	2.69	1	36065969	NA
TRINITY_DN91292_c0_g1	Venom carboxylesterase-6 OS=Apis mellifera PE=2 SV=1	JHE-like carboxylesterase 1 [Pandalopsis japonica]	2.75081	1	1	1	1	618	68.8	5.2	0.062	2.69	1	6.80896e+06	NA
TRINITY_DN68374_c1_g1	40S ribosomal protein S4 OS=Spodoptera frugiperda GN=RpS4 PE=2 SV=1	PREDICTED: 40S ribosomal protein S4 [Microplitis demolitor]	4.0293	1	1	1	1	273	30.8	10.32	0.083	2.68	1	1.72492e+07	NA
TRINITY_DN77144_c1_g1	Ferritin subunit OS=Aedes aegypti GN=FERH PE=1 SV=2	ferritin 2 [Eriocheir sinensis]	5.45455	1	1	1	1	220	24.9	5.29	0.194	2.65	1	5.51721e+06	NA
TRINITY_DN96121_c0_g3	UDP-N-acetylhexosamine pyrophosphorylase OS=Homo sapiens GN=UAP1 PE=1 SV=3	PREDICTED: UDP-N-acetylhexosamine pyrophosphorylase-like [Metaseiulus occidentalis]	13.5135	1	1	1	1	111	12.5	5	0.334	2.63	1	2.6413e+06	NA
TRINITY_DN97301_c0_g1	--	PREDICTED: uncharacterized protein LOC105349184 [Crassostrea gigas]	1.53994	1	1	1	1	1039	116.6	4.83	0.039	2.62	1	8.05362e+06	NA
TRINITY_DN3217_c0_g1	10 kDa heat shock protein, mitochondrial OS=Mus musculus GN=Hspe1 PE=1 SV=2	PREDICTED: 10 kDa heat shock protein, mitochondrial-like [Crassostrea gigas]	9.52381	1	2	1	1	126	13.2	8.09	0.179	2.62	1	NA	NA
TRINITY_DN81220_c0_g1	Glutathione S-transferase Mu 1 OS=Macaca fascicularis GN=GSTM1 PE=2 SV=3	glutathione S-transferases [Macrobrachium nipponense]	3.9823	1	1	1	1	226	26.5	5.99	0.101	2.58	1	7.72414e+07	NA
TRINITY_DN96877_c4_g3	Cysteine sulfinic acid decarboxylase OS=Rattus norvegicus GN=Csad PE=1 SV=1	cysteine sulfinic acid decarboxylase [Litopenaeus vannamei]	2.21328	1	1	1	1	497	55.2	7.03	0.066	2.58	1	2.05087e+07	NA
TRINITY_DN92975_c2_g2	PDZ and LIM domain protein Zasp OS=Drosophila melanogaster GN=Zasp52 PE=1 SV=2	LIM domain-binding protein, putative [Ixodes scapularis]	2.61569	1	1	1	1	497	51.6	8.98	0.089	2.58	1	14429701	NA
TRINITY_DN81562_c0_g1	Argininosuccinate synthase OS=Xenopus laevis GN=ass1 PE=2 SV=1	PREDICTED: argininosuccinate synthase-like [Limulus polyphemus]	2.66344	1	1	1	1	413	46.1	5.77	0.083	2.57	1	1.22351e+07	NA
TRINITY_DN93896_c2_g2	Cytochrome c1, heme protein, mitochondrial OS=Bos taurus GN=CYC1 PE=1 SV=2	PREDICTED: cytochrome c1, heme protein, mitochondrial-like [Limulus polyphemus]	4.15335	1	1	1	1	313	34	8.76	0.105	2.56	1	1.33163e+07	NA
TRINITY_DN83468_c0_g1	Adipocyte plasma membrane-associated protein OS=Salmo salar GN=apmap PE=2 SV=1	Adipocyte plasma membrane-associated protein [Zootermopsis nevadensis]	2.66393	1	1	1	1	488	54.2	5.16	0.059	2.56	1	1.43541e+07	NA
TRINITY_DN92281_c0_g2	Ras-related protein Rab-5B OS=Gallus gallus GN=RAB5B PE=2 SV=1	Rab GTPase [Litopenaeus vannamei]	5.21327	1	1	1	1	211	22.9	8.13	0.145	2.55	1	1.25641e+07	NA
TRINITY_DN98155_c1_g31	Succinate-semialdehyde dehydrogenase, mitochondrial OS=Rattus norvegicus GN=Aldh5a1 PE=1 SV=2	PREDICTED: succinate-semialdehyde dehydrogenase, mitochondrial-like [Metaseiulus occidentalis]	13.8211	1	1	1	1	123	13.4	5.27	0.259	2.54	1	8.70287e+07	NA
TRINITY_DN67609_c0_g1	Low molecular weight phosphotyrosine protein phosphatase OS=Bos taurus GN=ACP1 PE=1 SV=3	PREDICTED: low molecular weight phosphotyrosine protein phosphatase-like [Limulus polyphemus]	8.28025	1	1	1	1	157	17.9	6.2	0.194	2.52	1	1.21069e+07	NA
TRINITY_DN98403_c0_g7	Twitchin OS=Caenorhabditis elegans GN=unc-22 PE=1 SV=3	projectin [Procambarus clarkii]	0.663265	1	2	1	1	1960	217.8	5.6	0.013	2.52	1	1.6531e+07	NA
TRINITY_DN117360_c0_g1	DNA damage-binding protein 1 OS=Mus musculus GN=Ddb1 PE=1 SV=2	PREDICTED: LOW QUALITY PROTEIN: DNA damage-binding protein 1-like [Saccoglossus kowalevskii]	13.6	1	1	1	1	125	13.8	5.06	0.259	2.52	1	NA	2.43135e+06
TRINITY_DN84799_c0_g1	Long-chain specific acyl-CoA dehydrogenase, mitochondrial OS=Rattus norvegicus GN=Acadl PE=1 SV=1	hypothetical protein LOTGIDRAFT_158547 [Lottia gigantea]	2.44444	1	1	1	1	450	49.7	6.74	0.066	2.51	1	1.76991e+07	NA
TRINITY_DN68473_c1_g3	Ribonuclease H1 OS=Homo sapiens GN=RNASEH1 PE=1 SV=2	PREDICTED: ribonuclease H1 [Cimex lectularius]	4.33526	1	1	1	1	346	38.2	8.29	0.077	2.5	1	NA	NA
TRINITY_DN93260_c0_g1	T-complex protein 1 subunit eta OS=Gallus gallus GN=CCT7 PE=1 SV=1	chaperonin [Macrobrachium rosenbergii]	2.22222	1	1	1	1	540	59.2	6.6	0.046	2.49	1	1.93119e+07	NA
TRINITY_DN63676_c0_g1	Apolipoprotein D OS=Homo sapiens GN=APOD PE=1 SV=1	hypothetical protein DAPPUDRAFT_230075 [Daphnia pulex]	5.61224	1	1	1	1	196	21.8	4.58	0.334	2.49	1	8157027	NA
TRINITY_DN136709_c0_g1	Eukaryotic translation initiation factor 3 subunit M OS=Mus musculus GN=Eif3m PE=1 SV=1	PREDICTED: eukaryotic translation initiation factor 3 subunit M-like [Aplysia californica]	10.6383	1	1	1	1	188	21.6	8.81	0.136	2.48	1	NA	3.0704e+06
TRINITY_DN97093_c0_g8	Persulfide dioxygenase ETHE1 homolog, mitochondrial OS=Arabidopsis thaliana GN=GLY3 PE=1 SV=3	hypothetical protein DAPPUDRAFT_231232 [Daphnia pulex]	5.88235	1	1	1	1	187	20.5	5.9	0.179	2.47	1	2.33881e+07	NA
TRINITY_DN98977_c0_g11	Actin-related protein 2/3 complex subunit 5 OS=Mus musculus GN=Arpc5 PE=1 SV=3	hypothetical protein DAPPUDRAFT_305421 [Daphnia pulex]	6.28272	1	1	1	1	191	21.1	8.13	0.179	2.47	1	2.8055e+06	NA
TRINITY_DN86865_c1_g2	#N/A	#N/A	14.5729	1	1	1	1	199	21.3	5.95	0.585	2.47	1	6.72398e+06	NA
TRINITY_DN45347_c0_g1	Steryl-sulfatase OS=Rattus norvegicus GN=Sts PE=1 SV=2	PREDICTED: arylsulfatase A-like [Saccoglossus kowalevskii]	8.41121	1	1	1	1	107	12	5.06	0.778	2.47	1	1.7221e+07	NA
TRINITY_DN98700_c0_g3	Hemocytin OS=Bombyx mori PE=2 SV=1	Hemocytin, partial [Zootermopsis nevadensis]	3.44828	1	1	1	1	464	51.6	5.57	0.072	2.47	1	NA	NA
TRINITY_DN94735_c0_g2	26S proteasome non-ATPase regulatory subunit 6 OS=Drosophila melanogaster GN=Rpn7 PE=2 SV=1	PREDICTED: 26S proteasome non-ATPase regulatory subunit 6 [Musca domestica]	4.92424	1	1	1	1	264	30.6	5.15	0.093	2.45	1	2.01403e+07	NA
TRINITY_DN63003_c0_g1	60S acidic ribosomal protein P2 OS=Artemia salina PE=1 SV=1	60S acidic ribosomal protein P2-like protein [Scylla paramamosain]	7.62712	1	1	1	1	118	12.2	4.7	0.233	2.43	1	2.31929e+07	NA
TRINITY_DN87984_c0_g1	Venom allergen 5 OS=Polistes dominula PE=1 SV=2	hypothetical protein DAPPUDRAFT_302039 [Daphnia pulex]	2.71084	2	2	2	1	332	37.1	4.93	0.222	2.43	2	6.038e+06	NA
TRINITY_DN86521_c0_g2	Mitochondrial import receptor subunit TOM70 OS=Homo sapiens GN=TOMM70A PE=1 SV=1	Mitochondrial import receptor subunit TOM70 [Zootermopsis nevadensis]	2.21088	1	1	1	1	588	66.1	6.23	0.044	2.43	1	1.42303e+06	NA
TRINITY_DN99158_c0_g5	DmX-like protein 2 OS=Homo sapiens GN=DMXL2 PE=1 SV=2	PREDICTED: dmX-like protein 2 isoform X6 [Cimex lectularius]	2.1097	1	1	1	1	474	50	6.1	0.096	2.43	1	7.50908e+06	NA
TRINITY_DN93681_c1_g1	Staphylococcal nuclease domain-containing protein 1 OS=Bos taurus GN=SND1 PE=1 SV=1	Tudor staphylococcal nuclease [Penaeus monodon]	1.45903	1	1	1	1	891	99.4	7.4	0.03	2.42	1	1.60327e+07	NA
TRINITY_DN95489_c4_g1	--	adenosine monophosphate deaminase 2, partial [Litopenaeus vannamei]	13.5922	1	2	1	1	103	11.6	4.68	0.389	2.42	1	1.81453e+07	1.6009e+07
TRINITY_DN93833_c3_g13	ATP-binding cassette sub-family A member 5 OS=Homo sapiens GN=ABCA5 PE=2 SV=2	PREDICTED: ABC transporter A family member 1-like isoform X2 [Athalia rosae]	0.918485	1	1	1	1	1742	194.7	5.81	0.023	2.42	1	4.9725e+06	NA
TRINITY_DN99458_c2_g1	Protein bark beetle OS=Drosophila melanogaster GN=bark PE=1 SV=1	PREDICTED: protein bark beetle [Neodiprion lecontei]	0.432325	1	1	1	1	3007	337.3	6.23	0.012	2.41	1	NA	NA
TRINITY_DN86918_c0_g1	Cytosol aminopeptidase OS=Bos taurus GN=LAP3 PE=1 SV=3	PREDICTED: cytosol aminopeptidase-like isoform X1 [Priapulus caudatus]	2.58065	1	1	1	1	465	49.2	6.98	0.077	2.4	1	1.3889e+07	NA
TRINITY_DN52807_c0_g1	Eukaryotic translation initiation factor 3 subunit G OS=Danio rerio GN=eif3g PE=1 SV=1	eukaryotic translation initiation factor 3 subunit G [Penaeus monodon]	4.10959	1	1	1	1	292	32.7	7.84	0.089	2.4	1	1.65044e+07	NA
TRINITY_DN100826_c0_g1	Eukaryotic initiation factor 4A-I OS=Mus musculus GN=Eif4a1 PE=1 SV=1	PREDICTED: eukaryotic initiation factor 4A-I-like [Limulus polyphemus]	3.23383	1	1	1	1	402	45.7	5.48	0.075	2.4	1	NA	1.73184e+07
TRINITY_DN81247_c0_g1	Lissencephaly-1 homolog OS=Ixodes scapularis GN=IscW_ISCW007420 PE=3 SV=2	Lissencephaly-1-like protein [Zootermopsis nevadensis]	3.18841	1	1	1	1	345	39	6.73	0.089	2.4	1	1.849e+07	NA
TRINITY_DN109663_c0_g1	Calnexin OS=Mus musculus GN=Canx PE=1 SV=1	PREDICTED: calnexin-like isoform X1 [Biomphalaria glabrata]	6.92641	1	1	1	1	231	25.9	5.25	0.122	2.39	1	NA	2.8007e+07
TRINITY_DN69850_c0_g1	60S ribosomal protein L17 OS=Rattus norvegicus GN=Rpl17 PE=2 SV=3	PREDICTED: 60S ribosomal protein L17-like [Ciona intestinalis]	8.69565	1	1	1	1	184	21.4	10.18	0.136	2.39	1	NA	2.63263e+07
TRINITY_DN90486_c0_g1	Nucleoporin SEH1 OS=Bos taurus GN=SEH1L PE=2 SV=1	PREDICTED: nucleoporin seh1-like isoform X2 [Limulus polyphemus]	4.10959	1	1	1	1	365	40.6	6.79	0.089	2.39	1	3.86626e+06	NA
TRINITY_DN98219_c0_g2	Alpha-2-macroglobulin OS=Bos taurus GN=A2M PE=1 SV=2	alpha 2-macroglobulin [Eriocheir sinensis]	1.14823	1	1	1	1	958	107.4	6.32	0.032	2.39	1	1.80352e+07	NA
TRINITY_DN94617_c0_g3	Acetyl-CoA acetyltransferase B, mitochondrial OS=Xenopus laevis GN=acat1-b PE=2 SV=1	acetyl-coA acetyltransferase [Portunus trituberculatus]	7.29167	1	1	1	1	192	20.1	5.41	0.194	2.38	1	17671546	NA
TRINITY_DN141634_c0_g1	Electron transfer flavoprotein subunit alpha, mitochondrial OS=Macaca fascicularis GN=ETFA PE=2 SV=1	Electron transfer flavoprotein subunit alpha, mitochondrial [Zootermopsis nevadensis]	12.6866	1	1	1	1	134	14	5.94	0.292	2.38	1	NA	1.23376e+07
TRINITY_DN97679_c1_g21	Glucosylceramidase OS=Mus musculus GN=Gba PE=1 SV=1	PREDICTED: glucosylceramidase-like [Lingula anatina]	9.27152	1	1	1	1	151	15.6	4.46	0.334	2.38	1	1.78348e+06	NA
TRINITY_DN108234_c0_g1	Stress-70 protein, mitochondrial OS=Cricetulus griseus GN=HSPA9 PE=2 SV=1	mitochondrial heat shock 70 kDa protein [Priapulus caudatus]	6.66667	1	1	1	1	210	22.6	5.19	0.155	2.38	1	NA	3.22138e+07
TRINITY_DN98071_c0_g5	--	hypothetical protein LOTGIDRAFT_232463 [Lottia gigantea]	2.15686	1	2	1	1	510	56.1	5.9	0.061	2.37	1	9640562	1.22185e+07
TRINITY_DN77526_c0_g3	1,2-dihydroxy-3-keto-5-methylthiopentene dioxygenase OS=Ixodes scapularis GN=IscW_ISCW007295 PE=3 SV=1	hypothetical protein DAPPUDRAFT_301694 [Daphnia pulex]	7.65027	1	1	1	1	183	21.7	6.02	0.179	2.37	1	8.38516e+06	NA
TRINITY_DN57961_c0_g1	NADPH--cytochrome P450 reductase OS=Drosophila melanogaster GN=Cpr PE=2 SV=2	cytochrome P450 NADPH reductase [Eriocheir sinensis]	1.46843	1	2	1	1	681	77	5.4	0.041	2.36	1	1.14465e+07	1.54865e+07
TRINITY_DN87434_c0_g20	Coronin-6 OS=Homo sapiens GN=CORO6 PE=1 SV=2	hypothetical protein DAPPUDRAFT_316476 [Daphnia pulex]	2.06379	1	1	1	1	533	59.4	6.62	0.066	2.36	1	1.3918e+07	NA
TRINITY_DN90885_c0_g1	Oxysterol-binding protein 1 OS=Mus musculus GN=Osbp PE=1 SV=3	PREDICTED: oxysterol-binding protein 1-like isoform X2 [Lingula anatina]	1.22449	1	1	1	1	735	84.3	5.62	0.04	2.36	1	1.11337e+07	NA
TRINITY_DN87170_c0_g1	Adducin-related protein C1289.14 OS=Schizosaccharomyces pombe (strain 972 / ATCC 24843) GN=SPBC1289.14 PE=2 SV=1	Adducin-related protein, partial [Stegodyphus mimosarum]	2.5	1	1	1	1	320	35.3	7.55	0.136	2.35	1	4.60188e+07	NA
TRINITY_DN95797_c0_g2	#N/A	#N/A	0.513347	1	1	1	1	1948	219.6	7.36	0.018	2.35	1	3.0867e+07	NA
TRINITY_DN94040_c0_g1	Peptidyl-prolyl cis-trans isomerase D OS=Rattus norvegicus GN=Ppid PE=1 SV=3	predicted protein [Nematostella vectensis]	2.68817	1	2	1	1	372	41.4	6.34	0.077	2.35	1	1.71928e+07	2.09172e+07
TRINITY_DN98608_c2_g1	Tubulin beta-1 chain OS=Homarus americanus PE=2 SV=1	RecName: Full=Tubulin beta-1 chain; AltName: Full=Beta-I tubulin	2.66075	1	1	1	1	451	50.7	4.93	0.089	2.34	1	6292770	NA
TRINITY_DN93896_c2_g1	Protein LSM14 homolog B OS=Xenopus tropicalis GN=lsm14b PE=2 SV=1	PREDICTED: protein LSM14 homolog B-like isoform X4 [Limulus polyphemus]	2.41187	1	1	1	1	539	58.5	9.64	0.066	2.34	1	1.55938e+07	NA
TRINITY_DN94889_c0_g1	--	PREDICTED: dystrophin-like, partial [Saccoglossus kowalevskii]	4.98339	1	1	1	1	301	33.4	4.55	0.129	2.33	1	NA	NA
TRINITY_DN99217_c5_g20	Peptidyl-prolyl cis-trans isomerase FKBP8 OS=Homo sapiens GN=FKBP8 PE=1 SV=2	hypothetical protein DAPPUDRAFT_63074 [Daphnia pulex]	7.89474	1	1	1	1	114	12.4	4.35	0.389	2.31	1	3.83984e+07	NA
TRINITY_DN96589_c0_g2	Echinoderm microtubule-associated protein-like 1 OS=Rattus norvegicus GN=Eml1 PE=1 SV=2	Echinoderm microtubule-associated protein-like 1, partial [Zootermopsis nevadensis]	1.08565	1	1	1	1	829	90.7	7.58	0.044	2.31	1	1.25881e+07	NA
TRINITY_DN112274_c0_g1	60S acidic ribosomal protein P2 OS=Mus musculus GN=Rplp2 PE=1 SV=3	putative ribosomal protein P2 [Barentsia elongata]	16.5217	1	1	1	1	115	11.6	4.54	0.468	2.31	1	NA	1.22832e+07
TRINITY_DN79556_c0_g5	Bifunctional trehalose-6-phosphate synthase/phosphatase OS=Thermoproteus tenax (strain ATCC 35583 / NBRC 100435 / JCM 9277 / Kra 1) GN=tpsp PE=1 SV=1	trehalose 6-phosphate synthase 1 isoform 1 [Callinectes sapidus]	1.15741	1	1	1	1	864	97.2	6.95	0.033	2.29	1	69817003	NA
TRINITY_DN92031_c0_g1	Plastin-3 OS=Rattus norvegicus GN=Pls3 PE=1 SV=2	Plastin-2 [Zootermopsis nevadensis]	1.98171	1	1	1	1	656	74.1	5.86	0.048	2.29	1	5.44177e+06	NA
TRINITY_DN80719_c0_g1	TOM1-like protein 2 OS=Xenopus laevis GN=tom1l2 PE=2 SV=1	TOM1-like protein 2 [Zootermopsis nevadensis]	2.27273	1	1	1	1	484	52.9	5.35	0.07	2.28	1	2.07018e+07	NA
TRINITY_DN93177_c0_g1	Carbonyl reductase [NADPH] 3 OS=Mus musculus GN=Cbr3 PE=1 SV=1	hypothetical protein DAPPUDRAFT_231053 [Daphnia pulex]	7.29167	1	1	1	1	288	31	6.92	0.101	2.28	1	2.06075e+07	NA
TRINITY_DN98791_c5_g2	Unconventional myosin-VI OS=Gallus gallus GN=MYO6 PE=1 SV=1	uncharacterized protein Dvir_GJ23024, isoform A [Drosophila virilis]	1.61692	1	1	1	1	804	93.6	9.09	0.032	2.28	1	6590053	NA
TRINITY_DN91002_c1_g3	Integrin alpha-8 OS=Mus musculus GN=Itga8 PE=1 SV=1	integrin alpha 8 [Fenneropenaeus chinensis]	1.83486	2	3	2	1	1199	133.5	5.97	0.062	2.27	2	1.90917e+07	2.71761e+07
TRINITY_DN97076_c4_g2	Ras-related protein Rab-11B OS=Diplobatis ommata PE=2 SV=1	Rab11A [Macrobrachium rosenbergii]	7.00935	1	1	1	1	214	23.8	5.69	0.129	2.27	1	5.44918e+06	NA
TRINITY_DN67995_c0_g3	26S proteasome non-ATPase regulatory subunit 4 OS=Drosophila melanogaster GN=Rpn10 PE=1 SV=2	PREDICTED: 26S proteasome non-ATPase regulatory subunit 4 [Bombus terrestris]	2.15983	1	1	1	1	463	49.9	5.12	0.122	2.27	1	2.17967e+07	NA
TRINITY_DN77185_c0_g1	ATP-binding cassette sub-family F member 2 OS=Homo sapiens GN=ABCF2 PE=1 SV=2	unknown [Dendroctonus ponderosae]	1.7991	1	1	1	1	667	75.8	8.05	0.044	2.26	1	1.7749e+07	NA
TRINITY_DN88861_c0_g10	Protein NDRG3 OS=Bos taurus GN=NDRG3 PE=2 SV=1	PREDICTED: protein NDRG3 isoform X2 [Tribolium castaneum]	3.80435	1	1	1	1	368	40.5	6.52	0.105	2.26	1	3.46751e+06	NA
TRINITY_DN31931_c0_g1	NADH dehydrogenase [ubiquinone] 1 beta subcomplex subunit 8, mitochondrial OS=Pan troglodytes GN=NDUFB8 PE=2 SV=1	NADH dehydrogenase [ubiquinone] 1 beta subcomplex subunit 8, mitochondrial [Zootermopsis nevadensis]	4.25532	1	1	1	1	188	21.5	8.09	0.179	2.25	1	4.39541e+07	NA
TRINITY_DN85951_c0_g1	Trans-1,2-dihydrobenzene-1,2-diol dehydrogenase OS=Danio rerio GN=dhdh PE=2 SV=2	PREDICTED: trans-1,2-dihydrobenzene-1,2-diol dehydrogenase-like [Vollenhovia emeryi]	2.97619	1	1	1	1	336	36.6	7.72	0.096	2.25	1	1.62135e+07	NA
TRINITY_DN98403_c0_g6	Twitchin OS=Caenorhabditis elegans GN=unc-22 PE=1 SV=3	projectin [Procambarus clarkii]	8.38323	1	1	1	1	167	18.1	4.7	0.194	2.24	1	1.10742e+07	NA
TRINITY_DN74146_c0_g1	Cofilin-1 OS=Mus musculus GN=Cfl1 PE=1 SV=3	hypothetical protein HELRODRAFT_167462 [Helobdella robusta]	7.25389	1	4	1	1	193	21.3	8.18	0.155	2.23	1	NA	7.52167e+06
TRINITY_DN77683_c0_g1	Sorting nexin lst-4 OS=Caenorhabditis elegans GN=lst-4 PE=1 SV=1	PREDICTED: sorting nexin lst-4-like [Priapulus caudatus]	1.7673	1	1	1	1	679	75.7	5.07	0.056	2.23	1	4.96654e+06	NA
TRINITY_DN90131_c0_g1	#N/A	#N/A	23.1092	1	1	1	1	238	25.2	4.89	0.083	2.23	1	6.17208e+06	NA
TRINITY_DN95560_c0_g2	Twitchin OS=Caenorhabditis elegans GN=unc-22 PE=1 SV=3	projectin [Procambarus clarkii]	1.05163	1	1	1	1	1046	117.6	5.94	0.026	2.22	1	4599332	NA
TRINITY_DN93649_c6_g3	NAD-dependent protein deacetylase sirtuin-2 OS=Mus musculus GN=Sirt2 PE=1 SV=2	NAD-dependent deacetylase sirtuin-2 [Zootermopsis nevadensis]	2.74314	1	1	1	1	401	44.3	4.84	0.07	2.21	1	1.25281e+07	NA
TRINITY_DN99002_c11_g31	Carnitine O-palmitoyltransferase 1, liver isoform OS=Rattus norvegicus GN=Cpt1a PE=1 SV=2	PREDICTED: carnitine O-palmitoyltransferase 1, liver isoform-like [Limulus polyphemus]	1.5444	1	1	1	1	777	89.2	8.47	0.033	2.2	1	1.06673e+07	NA
TRINITY_DN90588_c0_g8	Zinc transporter ZIP1 OS=Danio rerio GN=slc39a1 PE=2 SV=1	hypothetical protein DAPPUDRAFT_326723 [Daphnia pulex]	4.07609	1	1	1	1	368	39.7	6.37	0.212	2.19	1	7.75433e+06	NA
TRINITY_DN98056_c1_g5	Phosphoacetylglucosamine mutase OS=Sus scrofa GN=PGM3 PE=1 SV=2	PREDICTED: phosphoacetylglucosamine mutase [Tribolium castaneum]	3.62976	2	2	2	1	551	59.2	6.6	0.122	2.19	2	6607708	NA
TRINITY_DN99418_c0_g1	Heterogeneous nuclear ribonucleoprotein L OS=Mus musculus GN=Hnrnpl PE=1 SV=2	Heterogeneous nuclear ribonucleoprotein L, partial [Stegodyphus mimosarum]	2.32108	1	1	1	1	517	55.9	6.79	0.075	2.19	1	7.52844e+06	NA
TRINITY_DN91778_c1_g3	4-aminobutyrate aminotransferase, mitochondrial OS=Sus scrofa GN=ABAT PE=1 SV=2	4-aminobutyrate aminotransferase, mitochondrial [Zootermopsis nevadensis]	2.35043	1	1	1	1	468	52.1	6.73	0.07	2.18	1	1.9606e+07	NA
TRINITY_DN86497_c0_g1	Serine/arginine-rich splicing factor 1 OS=Gallus gallus GN=SRSF1 PE=1 SV=3	Serine/arginine-rich splicing factor 1 [Habropoda laboriosa]	4.81481	1	1	1	1	270	30.3	9.8	0.093	2.17	1	6.33481e+06	NA
TRINITY_DN97654_c0_g11	#N/A	#N/A	3.73832	1	2	1	1	214	23.4	4.4	0.166	2.17	1	1.32231e+07	1.21313e+07
TRINITY_DN78929_c0_g1	60S ribosomal protein L7 OS=Drosophila melanogaster GN=RpL7 PE=1 SV=2	PREDICTED: 60S ribosomal protein L7 [Polistes dominula]	3.75723	1	1	1	1	346	39	10.77	0.068	2.17	1	1.03374e+07	NA
TRINITY_DN93376_c0_g10	Betaine--homocysteine S-methyltransferase 1 OS=Xenopus tropicalis GN=bhmt PE=2 SV=1	PREDICTED: betaine--homocysteine S-methyltransferase 1-like [Limulus polyphemus]	2.10773	1	1	1	1	427	46.8	7.33	0.066	2.17	1	8.22878e+06	NA
TRINITY_DN86963_c0_g1	Protein hu-li tai shao OS=Drosophila melanogaster GN=hts PE=1 SV=2	Protein hu-li tai shao [Zootermopsis nevadensis]	1.38889	1	1	1	1	792	88.7	6.92	0.038	2.16	1	1.49825e+07	NA
TRINITY_DN93394_c0_g3	Alanine aminotransferase 2 OS=Xenopus laevis GN=gpt2 PE=2 SV=1	alanine aminotransferase [Leptinotarsa decemlineata]	2.28571	1	1	1	1	525	58.3	8.15	0.061	2.15	1	1.26659e+07	NA
TRINITY_DN96188_c1_g1	Prolyl endopeptidase FAP OS=Bos taurus GN=FAP PE=1 SV=1	hypothetical protein DAPPUDRAFT_307138 [Daphnia pulex]	2.37248	1	1	1	1	843	94.2	5.52	0.044	2.15	1	6.32163e+06	NA
TRINITY_DN99238_c0_g47	Lipase maturation factor 2 OS=Xenopus laevis GN=lmf2 PE=2 SV=1	PREDICTED: lipase maturation factor 2-like [Dinoponera quadriceps]	1.67428	1	1	1	1	657	75.1	8.66	0.068	2.15	1	1.26633e+07	NA
TRINITY_DN59861_c0_g3	40S ribosomal protein SA OS=Mus musculus GN=Rpsa PE=1 SV=4	PREDICTED: 40S ribosomal protein SA-like [Saccoglossus kowalevskii]	5.08475	1	1	1	1	295	32.8	4.87	0.116	2.14	1	NA	1.41648e+07
TRINITY_DN99453_c1_g1	Sacsin OS=Homo sapiens GN=SACS PE=1 SV=2	hypothetical protein CAPTEDRAFT_195081 [Capitella teleta]	0.370542	1	1	1	1	4318	483.8	6.3	0.007	2.14	1	3.56734e+06	NA
TRINITY_DN95737_c0_g41	NADH-cytochrome b5 reductase 3 OS=Bos taurus GN=CYB5R3 PE=1 SV=3	PREDICTED: NADH-cytochrome b5 reductase 3-like isoform X2 [Crassostrea gigas]	4	1	3	1	1	200	22.3	9.82	0.122	2.14	1	NA	1.36727e+08
TRINITY_DN94628_c0_g8	NADH dehydrogenase [ubiquinone] 1 alpha subcomplex subunit 8 OS=Mus musculus GN=Ndufa8 PE=1 SV=3	NADH dehydrogenase [ubiquinone] 1 alpha subcomplex subunit 8 [Zootermopsis nevadensis]	10	1	1	1	1	200	22.9	7.47	0.136	2.13	1	2.04096e+07	NA
TRINITY_DN87831_c1_g1	Alkylglycerol monooxygenase OS=Rattus norvegicus GN=Agmo PE=2 SV=1	PREDICTED: alkylglycerol monooxygenase-like isoform X1 [Lingula anatina]	3.663	1	1	1	1	273	31.9	7.65	0.129	2.12	1	3.51332e+07	NA
TRINITY_DN96158_c0_g7	Acyl-CoA dehydrogenase family member 9, mitochondrial OS=Mus musculus GN=Acad9 PE=1 SV=2	PREDICTED: acyl-CoA dehydrogenase family member 9, mitochondrial-like [Limulus polyphemus]	3.39426	1	1	1	1	383	42.4	7.69	0.077	2.11	1	1.61802e+07	NA
TRINITY_DN97796_c1_g1	Serine/threonine-protein kinase D3 OS=Mus musculus GN=Prkd3 PE=1 SV=1	PREDICTED: serine/threonine-protein kinase D1 isoform X1 [Nasonia vitripennis]	0.963855	1	1	1	1	830	94	7.81	0.036	2.11	1	6.00963e+06	NA
TRINITY_DN92700_c0_g1	Aspartate aminotransferase, cytoplasmic OS=Gallus gallus GN=GOT1 PE=1 SV=3	PREDICTED: aspartate aminotransferase, cytoplasmic [Nasonia vitripennis]	2.04082	1	1	1	1	441	48.8	7.27	0.072	2.11	1	3.20191e+06	NA
TRINITY_DN97330_c1_g1	Pregnancy zone protein OS=Homo sapiens GN=PZP PE=1 SV=4	alpha2-macroglobulin [Neohelice granulata]	2.11765	1	1	1	1	425	46.6	5.08	0.086	2.09	1	45202692	NA
TRINITY_DN16347_c0_g1	Crustacean calcium-binding protein 23 OS=Orconectes limosus PE=1 SV=1	PREDICTED: calcyphosin-like protein [Halyomorpha halys]	6.43564	1	1	1	1	202	23	4.98	0.155	2.09	1	2.3469e+06	NA
TRINITY_DN98584_c0_g18	Kynurenine/alpha-aminoadipate aminotransferase, mitochondrial OS=Homo sapiens GN=AADAT PE=1 SV=2	hypothetical protein CAPTEDRAFT_156025 [Capitella teleta]	3.27273	1	1	1	1	275	31	7.65	0.105	2.09	1	14190218	NA
TRINITY_DN82459_c1_g7	CDGSH iron-sulfur domain-containing protein 1 OS=Bos taurus GN=CISD1 PE=1 SV=1	PREDICTED: CDGSH iron-sulfur domain-containing protein 2 homolog A-like [Lingula anatina]	10.7438	1	1	1	1	121	13.1	8.47	0.292	2.09	1	4.06386e+07	NA
TRINITY_DN91032_c2_g11	Cytochrome b5-related protein OS=Drosophila melanogaster GN=Cyt-b5-r PE=2 SV=2	fatty acyl-CoA delta6-b desaturase [Eriocheir sinensis]	3.40136	2	2	2	1	441	50.8	8.4	0.16	2.09	2	5.85577e+06	NA
TRINITY_DN98200_c1_g9	Cullin-associated NEDD8-dissociated protein 1 OS=Rattus norvegicus GN=Cand1 PE=1 SV=1	Cullin-associated NEDD8-dissociated protein 1 [Zootermopsis nevadensis]	1.37615	1	1	1	1	654	72.5	6.16	0.059	2.09	1	10570147	NA
TRINITY_DN68382_c0_g1	Probable citrate synthase 1, mitochondrial OS=Aedes aegypti GN=AAEL002956 PE=3 SV=1	PREDICTED: probable citrate synthase 2, mitochondrial [Bombyx mori]	3.1746	1	1	1	1	504	55.4	7.81	0.064	2.09	1	1.63861e+06	NA
TRINITY_DN92620_c1_g2	--	PREDICTED: uncharacterized protein LOC105286221 [Cerapachys biroi]	1.02696	1	3	1	1	779	87.3	5.31	0.05	2.08	1	119280224	4.62676e+07
TRINITY_DN97780_c2_g15	N-acetylgalactosaminyltransferase 6 OS=Drosophila melanogaster GN=pgant6 PE=2 SV=2	polypeptide GalNAc transferase 6-like [Nasonia vitripennis]	1.17188	1	1	1	1	768	87.4	8.59	0.035	2.07	1	9.54936e+06	NA
TRINITY_DN96447_c1_g1	ATP-binding cassette sub-family F member 1 OS=Sus scrofa GN=ABCF1 PE=3 SV=1	PREDICTED: ATP-binding cassette sub-family F member 1 [Athalia rosae]	2.07101	1	2	1	1	676	76.9	6.95	0.046	2.06	1	1.78454e+07	1.86384e+07
TRINITY_DN110346_c0_g1	Nascent polypeptide-associated complex subunit alpha OS=Mus musculus GN=Naca PE=1 SV=1	PREDICTED: nascent polypeptide-associated complex subunit alpha-like isoform X1 [Saccoglossus kowalevskii]	13.0233	2	2	2	1	215	23.4	4.56	0.585	2.05	2	NA	2.92346e+07
TRINITY_DN87169_c5_g30	RING finger protein 224 OS=Mus musculus GN=Rnf224 PE=2 SV=1	Kelch motif family protein [Oxytricha trifallax]	18.75	1	1	1	1	128	13	8.94	0.259	2.05	1	6.13959e+06	NA
TRINITY_DN57280_c0_g1	Gag-Pro-Pol polyprotein OS=Mouse mammary tumor virus (strain C3H) GN=gag-pro-pol PE=1 SV=2	hypothetical protein M514_00029 [Trichuris suis]	2.38908	1	1	1	1	293	33.3	7.87	0.11	2.05	1	4.1701e+07	NA
TRINITY_DN96122_c2_g21	#N/A	#N/A	8.08081	1	1	1	1	99	11.8	7.4	0.233	2.05	1	2.8808e+07	NA
TRINITY_DN96836_c0_g1	--	PREDICTED: uncharacterized protein LOC106478836 [Limulus polyphemus]	1.1889	1	1	1	1	757	86	4.98	0.075	2.04	1	7.71398e+06	NA
TRINITY_DN84618_c0_g1	Peroxiredoxin-4 OS=Mus musculus GN=Prdx4 PE=1 SV=1	peroxiredoxin [Penaeus monodon]	9.57447	1	1	1	1	282	31.4	7.18	0.166	2.03	1	1.47924e+07	NA
TRINITY_DN98281_c0_g35	Septin-2 OS=Drosophila melanogaster GN=Sep2 PE=2 SV=2	septin [Scylla paramamosain]	5.2	1	1	1	1	250	28.8	7.55	0.11	2.03	1	3.17527e+06	NA
TRINITY_DN95806_c3_g5	Zinc finger FYVE domain-containing protein 1 OS=Homo sapiens GN=ZFYVE1 PE=1 SV=1	Zinc finger FYVE domain-containing protein 1 [Zootermopsis nevadensis]	1.83876	1	2	1	1	707	79.1	7.64	0.043	2.03	1	2.52838e+06	4.13807e+06
TRINITY_DN98425_c6_g9	#N/A	#N/A	6.84932	1	1	1	1	146	16.9	6.37	0.194	2.02	1	8.51126e+06	NA
TRINITY_DN82299_c0_g1	Aldehyde dehydrogenase, mitochondrial OS=Rattus norvegicus GN=Aldh2 PE=1 SV=1	hypothetical protein DAPPUDRAFT_51170 [Daphnia pulex]	1.34615	1	2	1	1	520	57.1	6.24	0.056	2.02	1	2.08398e+07	1.23853e+07
TRINITY_DN66514_c0_g2	ATP synthase subunit beta, mitochondrial OS=Mus musculus GN=Atp5b PE=1 SV=2	PREDICTED: ATP synthase subunit beta, mitochondrial [Fopius arisanus]	8.33333	1	4	1	1	180	18.5	5.9	0.389	2.01	1	NA	8.51912e+06
TRINITY_DN98403_c0_g4	Twitchin OS=Caenorhabditis elegans GN=unc-22 PE=1 SV=3	projectin [Procambarus clarkii]	0.362824	1	1	1	1	3583	398.9	6.39	0.008	2.01	1	1.09884e+07	NA
TRINITY_DN98039_c3_g1	Serine/threonine-protein phosphatase 6 regulatory subunit 3 OS=Mus musculus GN=Ppp6r3 PE=1 SV=1	PREDICTED: LOW QUALITY PROTEIN: serine/threonine-protein phosphatase 6 regulatory subunit 3-like [Limulus polyphemus]	1.443	1	1	1	1	693	76.5	4.42	0.059	2.01	1	1.12845e+07	NA
TRINITY_DN94335_c2_g2	Transmembrane emp24 domain-containing protein bai OS=Drosophila virilis GN=bai PE=3 SV=1	baiser CG11785-PA protein [Blattella germanica]	3.4749	1	1	1	1	259	29.3	7.46	0.11	2.01	1	6.85244e+07	NA
TRINITY_DN92003_c0_g5	Ankyrin-3 OS=Mus musculus GN=Ank3 PE=1 SV=1	PREDICTED: ankyrin-2-like isoform X2 [Limulus polyphemus]	1.08063	1	1	1	1	1203	134.1	5.03	0.027	2	1	2.92875e+07	NA
TRINITY_DN95467_c0_g7	Probable 4-coumarate--CoA ligase 3 OS=Oryza sativa subsp. japonica GN=4CL3 PE=2 SV=1	PREDICTED: 4-coumarate--CoA ligase 1-like [Cimex lectularius]	2.7248	1	1	1	1	367	39.4	7.69	0.101	2	1	1.8185e+07	NA
TRINITY_DN83122_c1_g4	Protein transport protein Sec24C OS=Homo sapiens GN=SEC24C PE=1 SV=3	Protein transport protein Sec24C [Zootermopsis nevadensis]	0.876232	1	1	1	1	913	100.4	7.59	0.041	2	1	2.51608e+07	NA
TRINITY_DN87304_c2_g1	Mpv17-like protein OS=Xenopus laevis GN=mpv17l PE=2 SV=1	PREDICTED: mpv17-like protein isoform X1 [Diaphorina citri]	3.9604	1	1	1	1	202	22.6	9.72	0.166	1.99	1	1.17158e+07	NA
TRINITY_DN98759_c1_g37	FGGY carbohydrate kinase domain-containing protein OS=Danio rerio GN=fggy PE=2 SV=2	PREDICTED: FGGY carbohydrate kinase domain-containing protein [Amyelois transitella]	2.71739	1	1	1	1	368	38.3	6.34	0.122	1.99	1	NA	3.22632e+07
TRINITY_DN76697_c0_g1	26S proteasome non-ATPase regulatory subunit 12 OS=Mus musculus GN=Psmd12 PE=1 SV=4	26S proteasome non-ATPase regulatory subunit 12 [Zootermopsis nevadensis]	2.01207	1	1	1	1	497	57.3	6.89	0.048	1.99	1	3.18598e+07	NA
TRINITY_DN98929_c1_g2	Probable peroxisomal acyl-coenzyme A oxidase 1 OS=Drosophila melanogaster GN=CG5009 PE=1 SV=1	PREDICTED: probable peroxisomal acyl-coenzyme A oxidase 1 [Cimex lectularius]	1.87713	1	1	1	1	586	65.7	7.5	0.053	1.98	1	NA	NA
TRINITY_DN94480_c6_g1	Long-chain-fatty-acid--CoA ligase ACSBG2 OS=Xenopus laevis GN=acsbg2 PE=2 SV=1	hypothetical protein DAPPUDRAFT_187637 [Daphnia pulex]	1.97531	1	1	1	1	810	88	6.1	0.04	1.98	1	8.98307e+06	NA
TRINITY_DN97255_c0_g11	Putative gamma-glutamylcyclotransferase CG2811 OS=Drosophila melanogaster GN=CG2811 PE=2 SV=2	PREDICTED: putative gamma-glutamylcyclotransferase CG2811 isoform X7 [Bombyx mori]	8.49057	1	2	1	1	106	12.4	5.15	0.334	1.97	1	NA	3.06419e+07
TRINITY_DN96238_c1_g1	Glycerol-3-phosphate dehydrogenase [NAD(+)], cytoplasmic OS=Drosophila pseudoobscura pseudoobscura GN=Gpdh PE=3 SV=2	glycerol-3-phosphate dehydrogenase [Ctenolepisma longicaudata]	2.43902	1	1	1	1	369	40.7	5.72	0.08	1.97	1	1.66318e+07	NA
TRINITY_DN88382_c0_g2	Ras-related protein Rap-1b OS=Danio rerio GN=rap1b PE=2 SV=1	Ras protein [Fenneropenaeus chinensis]	3.82514	1	2	1	1	183	20.7	5.73	0.145	1.97	1	NA	1.60629e+08
TRINITY_DN92238_c4_g1	28 kDa heat- and acid-stable phosphoprotein OS=Rattus norvegicus GN=Pdap1 PE=1 SV=1	PREDICTED: zinc finger CCCH domain-containing protein 13-like isoform X6 [Camponotus floridanus]	0.698758	1	1	1	1	1288	140.5	7.49	0.023	1.97	1	5.28657e+06	NA
TRINITY_DN3925_c0_g1	Translocon-associated protein subunit delta OS=Mus musculus GN=Ssr4 PE=1 SV=1	Translocon-associated protein subunit delta [Lepeophtheirus salmonis]	3.51759	1	1	1	1	199	21.9	6.67	0.233	1.97	1	11000070	NA
TRINITY_DN80936_c0_g1	Transmembrane emp24 domain-containing protein 7 OS=Rattus norvegicus GN=Tmed7 PE=1 SV=1	PREDICTED: transmembrane emp24 domain-containing protein 7 [Cephus cinctus]	4.30622	1	1	1	1	209	23.7	5.06	0.212	1.96	1	NA	7.85057e+07
TRINITY_DN79855_c0_g1	L-serine dehydratase/L-threonine deaminase OS=Homo sapiens GN=SDS PE=1 SV=2	PREDICTED: serine dehydratase-like [Lingula anatina]	4.34783	1	1	1	1	207	21.8	6.25	0.233	1.96	1	1.08261e+07	NA
TRINITY_DN77159_c0_g1	Myosin-IB OS=Drosophila melanogaster GN=Myo61F PE=1 SV=3	PREDICTED: unconventional myosin-Ic-like [Limulus polyphemus]	0.671785	1	1	1	1	1042	119.9	9.25	0.024	1.95	1	2.5948e+07	NA
TRINITY_DN87930_c1_g1	Putative ubiquitin carboxyl-terminal hydrolase 50 OS=Mus musculus GN=Usp50 PE=2 SV=1	PREDICTED: ubiquitin carboxyl-terminal hydrolase 8-like [Neodiprion lecontei]	4.49438	1	1	1	1	267	29.6	5.91	0.129	1.95	1	9.48913e+06	NA
TRINITY_DN77938_c0_g1	Cytosolic purine 5'-nucleotidase OS=Xenopus tropicalis GN=nt5c2 PE=2 SV=1	Cytosolic purine 5'-nucleotidase, putative [Pediculus humanus corporis]	1.28676	1	1	1	1	544	62.6	7.08	0.053	1.95	1	7.58753e+06	NA
TRINITY_DN97551_c0_g2	Endoplasmic reticulum resident protein 44 OS=Mus musculus GN=Erp44 PE=1 SV=1	PREDICTED: endoplasmic reticulum resident protein 44 [Neodiprion lecontei]	2.40385	1	1	1	1	416	47.5	5.43	0.068	1.94	1	6.19276e+06	NA
TRINITY_DN92084_c0_g20	Glutathione S-transferase 1, isoform C OS=Anopheles gambiae GN=GstD1 PE=1 SV=2	glutathione S-transferase [Eriocheir sinensis]	5.74713	1	1	1	1	174	19.6	7.87	0.179	1.94	1	7.49824e+07	NA
TRINITY_DN96854_c0_g2	#N/A	#N/A	7.8125	1	1	1	1	128	13.7	9.91	0.292	1.94	1	59494828	NA
TRINITY_DN81980_c0_g1	Serine protease 44 OS=Homo sapiens GN=PRSS44 PE=3 SV=3	trypsin-like serine protease [Eriocheir sinensis]	2.2113	1	1	1	1	407	42.9	6.61	0.105	1.93	1	2.4044e+07	NA
TRINITY_DN99167_c2_g5	Nardilysin OS=Mus musculus GN=Nrd1 PE=1 SV=1	PREDICTED: nardilysin-like [Athalia rosae]	0.832342	1	1	1	1	841	96.7	5.43	0.04	1.93	1	1.50324e+07	NA
TRINITY_DN85570_c1_g1	Manganese-transporting ATPase 13A1 OS=Homo sapiens GN=ATP13A1 PE=1 SV=2	PREDICTED: manganese-transporting ATPase 13A1 [Papilio polytes]	1.3373	1	1	1	1	673	75.2	5.87	0.053	1.93	1	13141742	NA
TRINITY_DN61498_c0_g1	Electron transfer flavoprotein subunit beta OS=Homo sapiens GN=ETFB PE=1 SV=3	electron transfer flavoprotein subunit beta [Scylla paramamosain]	3.93701	1	1	1	1	254	27.6	6.96	0.101	1.93	1	2.31894e+07	NA
TRINITY_DN86335_c1_g1	Nucleolar protein 58 OS=Mus musculus GN=Nop58 PE=1 SV=1	hypothetical protein DAPPUDRAFT_300779 [Daphnia pulex]	2.29008	1	1	1	1	524	58.6	7.91	0.056	1.92	1	4.13097e+06	NA
TRINITY_DN89813_c0_g2	Kynurenine--oxoglutarate transaminase 3 OS=Mus musculus GN=Ccbl2 PE=1 SV=1	PREDICTED: kynurenine--oxoglutarate transaminase 3-like isoform X1 [Limulus polyphemus]	2.11416	1	1	1	1	473	52.5	7.12	0.072	1.92	1	2.90636e+07	NA
TRINITY_DN72510_c1_g1	--	hypothetical protein YQE_12337, partial [Dendroctonus ponderosae]	4.67836	1	1	1	1	171	18.6	4.63	0.259	1.92	1	1.70182e+06	NA
TRINITY_DN95127_c1_g23	#N/A	#N/A	4.94505	1	1	1	1	182	18.4	4.5	0.166	1.92	1	NA	4.49586e+07
TRINITY_DN88526_c0_g1	#N/A	#N/A	5.85106	1	1	1	1	188	19.4	4.26	0.334	1.91	1	2.51659e+07	NA
TRINITY_DN97642_c3_g26	Neutral ceramidase OS=Drosophila pseudoobscura pseudoobscura GN=CDase PE=3 SV=1	PREDICTED: neutral ceramidase-like [Lingula anatina]	4.43686	1	1	1	1	293	31.9	5.07	0.212	1.91	1	NA	NA
TRINITY_DN95731_c0_g26	Low-density lipoprotein receptor-related protein 2 OS=Rattus norvegicus GN=Lrp2 PE=1 SV=1	PREDICTED: low-density lipoprotein receptor-related protein 2-like [Lingula anatina]	1.76367	1	1	1	1	567	62	5.22	0.066	1.91	1	2.40588e+07	NA
TRINITY_DN94236_c0_g1	2-oxoisovalerate dehydrogenase subunit alpha, mitochondrial OS=Macaca fascicularis GN=BCKDHA PE=2 SV=1	hypothetical protein DAPPUDRAFT_301077 [Daphnia pulex]	3.57143	1	2	1	1	448	50.9	7.77	0.064	1.9	1	6.01222e+06	1.42921e+07
TRINITY_DN96829_c0_g1	26S proteasome non-ATPase regulatory subunit 1 OS=Rattus norvegicus GN=Psmd1 PE=1 SV=1	26S proteasome non-ATPase regulatory subunit 1, partial [Stegodyphus mimosarum]	2.67857	1	1	1	1	336	37.4	8.63	0.116	1.88	1	1.76261e+07	NA
TRINITY_DN80435_c2_g6	#N/A	#N/A	4.97512	1	1	1	1	201	22.9	4.08	0.334	1.88	1	9.79541e+07	NA
TRINITY_DN43739_c0_g1	LINE-1 retrotransposable element ORF2 protein OS=Homo sapiens PE=1 SV=1	PREDICTED: RNA-directed DNA polymerase from mobile element jockey-like [Diaphorina citri]	5.64103	1	2	1	1	195	22.6	9.7	0.11	1.88	1	1.37592e+07	NA
TRINITY_DN92914_c3_g1	Importin subunit alpha-1 OS=Homo sapiens GN=KPNA2 PE=1 SV=1	Importin subunit alpha-2 [Zootermopsis nevadensis]	1.33843	1	1	1	1	523	57.1	5.31	0.075	1.88	1	1.16083e+07	NA
TRINITY_DN92703_c2_g12	Heat shock protein 67B2 OS=Drosophila melanogaster GN=Hsp67Bb PE=2 SV=1	rhodanese 1-like protein [Macrobrachium nipponense]	4.2654	1	1	1	1	211	23.2	5.33	0.179	1.88	1	1.70096e+07	NA
TRINITY_DN83872_c1_g1	--	LDLa domain-containing C-type lectin [Eriocheir sinensis]	2.77778	1	2	1	1	324	36.6	6.04	0.096	1.87	1	7.07036e+07	NA
TRINITY_DN90804_c0_g1	GTP-binding protein 128up OS=Drosophila melanogaster GN=128up PE=2 SV=2	PREDICTED: GTP-binding protein 128up [Copidosoma floridanum]	4.37158	1	1	1	1	366	40.9	8.69	0.08	1.87	1	1.85428e+06	NA
TRINITY_DN63309_c0_g1	UBX domain-containing protein 1 OS=Xenopus tropicalis GN=ubxn1 PE=2 SV=1	PREDICTED: UBX domain-containing protein 1 [Halyomorpha halys]	3.64146	1	1	1	1	357	39.5	5.54	0.116	1.87	1	8.99198e+06	NA
TRINITY_DN56060_c0_g1	#N/A	#N/A	7.58621	1	1	1	1	145	15.3	7.05	0.292	1.86	1	1.13746e+07	NA
TRINITY_DN95619_c0_g1	Trifunctional enzyme subunit beta, mitochondrial OS=Bos taurus GN=HADHB PE=2 SV=1	hypothetical protein DAPPUDRAFT_50689 [Daphnia pulex]	2.06186	1	1	1	1	485	51.7	8.97	0.058	1.86	1	3.68876e+06	NA
TRINITY_DN85639_c1_g1	Glutathione S-transferase OS=Blattella germanica PE=1 SV=3	sigma glutathione S-transferase [Locusta migratoria]	6.91057	1	1	1	1	246	28.4	4.86	0.116	1.86	1	NA	NA
TRINITY_DN79667_c1_g1	--	hypothetical protein L798_00812 [Zootermopsis nevadensis]	5.68182	1	1	1	1	264	29.9	4.93	0.145	1.86	1	NA	NA
TRINITY_DN98959_c3_g15	Insulin-degrading enzyme OS=Rattus norvegicus GN=Ide PE=1 SV=1	hypothetical protein DAPPUDRAFT_305640 [Daphnia pulex]	2.5974	1	3	1	1	308	33.9	5.53	0.096	1.86	1	4.33135e+07	5.21611e+07
TRINITY_DN63653_c0_g4	#N/A	#N/A	3.62694	1	1	1	1	193	21	7.46	0.179	1.85	1	1.61388e+07	NA
TRINITY_DN94776_c2_g8	Decapping and exoribonuclease protein OS=Xenopus laevis GN=dxo PE=2 SV=1	Protein Dom3Z [Zootermopsis nevadensis]	4.1769	1	1	1	1	407	47.1	6.43	0.068	1.85	1	NA	NA
TRINITY_DN97892_c1_g8	Aspartate--tRNA ligase, cytoplasmic OS=Rattus norvegicus GN=Dars PE=2 SV=1	PREDICTED: aspartate--tRNA ligase, cytoplasmic-like [Metaseiulus occidentalis]	1.58451	1	1	1	1	568	63.1	7.18	0.044	1.84	1	6.48697e+07	NA
TRINITY_DN60072_c1_g1	#N/A	#N/A	6.47059	1	1	1	1	170	18.7	5.77	0.194	1.84	1	1.62081e+07	NA
TRINITY_DN76498_c22_g1	Acyl-CoA desaturase OS=Homo sapiens GN=SCD PE=1 SV=2	acyl-CoA delta-9 desaturase [Eriocheir sinensis]	2.01729	1	3	1	1	347	40.1	8.65	0.105	1.83	1	7.17583e+07	NA
TRINITY_DN98167_c0_g18	Sphingosine-1-phosphate lyase OS=Drosophila melanogaster GN=Sply PE=2 SV=1	PREDICTED: sphingosine-1-phosphate lyase 1-like isoform X2 [Lingula anatina]	2.73973	1	1	1	1	292	32.1	7.24	0.136	1.82	1	NA	NA
TRINITY_DN87110_c0_g6	Bifunctional glutamate/proline--tRNA ligase OS=Drosophila melanogaster GN=Aats-glupro PE=1 SV=2	Aats-glupro [Drosophila busckii]	1.27389	1	1	1	1	628	68.7	7.88	0.044	1.82	1	22526312	NA
TRINITY_DN126114_c0_g1	Sarcoplasmic/endoplasmic reticulum calcium ATPase 2 OS=Mus musculus GN=Atp2a2 PE=1 SV=2	ENSANGG00000015204 protein [Anopheles arabiensis]	9.27835	1	1	1	1	194	20.9	5.57	0.194	1.81	1	NA	NA
TRINITY_DN71794_c0_g1	Protein no-on-transient A OS=Drosophila melanogaster GN=nonA PE=1 SV=2	PREDICTED: hrp65 protein isoform X2 [Harpegnathos saltator]	1.08992	1	1	1	1	734	81.5	9.19	0.035	1.81	1	4.22096e+07	NA
TRINITY_DN96377_c0_g1	Neutral alpha-glucosidase AB OS=Mus musculus GN=Ganab PE=1 SV=1	PREDICTED: neutral alpha-glucosidase AB-like isoform X1 [Limulus polyphemus]	1.08814	1	1	1	1	919	104.5	6.1	0.04	1.81	1	7.52933e+06	NA
TRINITY_DN92461_c1_g7	4-formylbenzenesulfonate dehydrogenase TsaC1/TsaC2 OS=Comamonas testosteroni GN=tsaC1 PE=1 SV=1	PREDICTED: tropinone reductase 2-like [Saccoglossus kowalevskii]	4.26357	1	1	1	1	258	27.5	7.34	0.096	1.81	1	2.14509e+07	NA
TRINITY_DN94098_c0_g1	Cation-independent mannose-6-phosphate receptor OS=Homo sapiens GN=IGF2R PE=1 SV=3	cation-independent mannose-6-phosphate receptor [Scylla paramamosain]	0.850735	1	1	1	1	1293	140.9	5.59	0.032	1.81	1	1.26837e+07	NA
TRINITY_DN97703_c0_g1	Phosphatidylinositide phosphatase SAC1 OS=Bos taurus GN=SACM1L PE=2 SV=1	Phosphatidylinositide phosphatase SAC1, partial [Stegodyphus mimosarum]	1.17253	1	2	1	1	597	68.9	8.46	0.046	1.8	1	2.34451e+07	3.20666e+07
TRINITY_DN56223_c0_g1	SUMO-activating enzyme subunit 1 OS=Xenopus tropicalis GN=sae1 PE=2 SV=1	SUMO-activating enzyme subunit 1 [Eriocheir sinensis]	2.6087	1	1	1	1	345	38.5	6.73	0.086	1.8	1	8.67589e+06	NA
TRINITY_DN98167_c0_g4	Sphingosine-1-phosphate lyase 1 OS=Homo sapiens GN=SGPL1 PE=1 SV=3	Sphingosine-1-phosphate lyase [Zootermopsis nevadensis]	2.14724	1	1	1	1	326	36.3	6.43	0.083	1.8	1	5.73422e+06	NA
TRINITY_DN93373_c0_g12	Valine--tRNA ligase OS=Homo sapiens GN=VARS PE=1 SV=4	PREDICTED: valine--tRNA ligase isoform X1 [Neodiprion lecontei]	0.859845	1	1	1	1	1163	133.1	6.68	0.024	1.8	1	1.86994e+07	NA
TRINITY_DN92346_c0_g1	Peroxisomal (S)-2-hydroxy-acid oxidase GLO5 OS=Oryza sativa subsp. japonica GN=GLO5 PE=2 SV=1	PREDICTED: hydroxyacid oxidase 1 [Solenopsis invicta]	3.10263	1	1	1	1	419	45.6	9.01	0.068	1.8	1	2.64559e+06	NA
TRINITY_DN95788_c1_g6	Titin OS=Drosophila melanogaster GN=sls PE=1 SV=3	I-connectin [Procambarus clarkii]	3.85757	1	1	1	1	337	37.7	6.54	0.096	1.79	1	4.57808e+06	NA
TRINITY_DN93208_c0_g1	Syntaxin OS=Aplysia californica PE=2 SV=1	hypothetical protein AMK59_1248, partial [Oryctes borbonicus]	2.74914	1	1	1	1	291	33.2	6.67	0.096	1.79	1	2.67115e+06	NA
TRINITY_DN95454_c5_g9	#N/A	#N/A	6.77966	1	1	1	1	118	13.2	4.44	0.136	1.78	1	8.73098e+07	NA
TRINITY_DN94011_c0_g4	Calmodulin OS=Trypanosoma cruzi GN=CALA2 PE=3 SV=2	PREDICTED: calmodulin-like [Crassostrea gigas]	5.55556	1	1	1	1	144	15.9	4.84	0.212	1.78	1	2.60934e+07	NA
TRINITY_DN64365_c0_g1	Signal recognition particle receptor subunit alpha OS=Homo sapiens GN=SRPR PE=1 SV=2	signal recognition particle receptor, alpha subunit, putative [Ixodes scapularis]	3.07018	1	1	1	1	228	26.7	4.77	0.136	1.78	1	1.0467e+07	NA
TRINITY_DN82770_c0_g2	Bifunctional protein GlmU OS=Synechococcus sp. (strain JA-3-3Ab) GN=glmU PE=3 SV=1	hypothetical protein CAPTEDRAFT_151507 [Capitella teleta]	5.91133	1	1	1	1	203	22.1	5.95	0.129	1.78	1	1.00603e+07	NA
TRINITY_DN77576_c0_g1	Ras-related protein Rab-1A OS=Lymnaea stagnalis GN=RAB1A PE=2 SV=1	Rab-1 [Eriocheir sinensis]	3.92157	1	1	1	1	204	22.6	5.43	0.145	1.77	1	4.53008e+07	NA
TRINITY_DN89772_c4_g1	Glutamine synthetase OS=Panulirus argus PE=2 SV=1	glutamine synthetase 2 [Pacifastacus leniusculus]	3.85675	2	2	2	1	363	40.9	6.25	0.172	1.76	2	2.35448e+07	NA
TRINITY_DN32006_c0_g1	40S ribosomal protein S11 OS=Rattus norvegicus GN=Rps11 PE=1 SV=3	40S ribosomal protein S11 [Caligus clemensi]	6.25	1	1	1	1	160	18.6	10.33	0.166	1.76	1	1.79925e+07	NA
TRINITY_DN97159_c1_g4	von Willebrand factor A domain-containing protein 5A OS=Homo sapiens GN=VWA5A PE=2 SV=2	hypothetical protein HELRODRAFT_74072, partial [Helobdella robusta]	1.78926	1	1	1	1	503	55.2	6.87	0.066	1.76	1	7.84078e+06	NA
TRINITY_DN98948_c2_g7	Isoleucine--tRNA ligase, cytoplasmic OS=Homo sapiens GN=IARS PE=1 SV=2	PREDICTED: isoleucine--tRNA ligase, cytoplasmic-like [Priapulus caudatus]	1.60966	1	1	1	1	497	53.8	8.02	0.064	1.75	1	1.52105e+07	NA
TRINITY_DN94350_c3_g3	Ero1-like protein OS=Drosophila melanogaster GN=Ero1L PE=2 SV=2	endoplasmic reticulum oxidoreductin-1 alpha [Litopenaeus vannamei]	2.22635	1	1	1	1	539	60.7	7.83	0.054	1.75	1	NA	1.92777e+07
TRINITY_DN93172_c0_g1	Stress-induced-phosphoprotein 1 OS=Bos taurus GN=STIP1 PE=2 SV=1	Stress-induced-phosphoprotein 1 [Zootermopsis nevadensis]	2.68456	1	1	1	1	596	67.3	7.37	0.036	1.75	1	3.41196e+06	NA
TRINITY_DN81352_c0_g1	Peptidyl-prolyl cis-trans isomerase A OS=Mus musculus GN=Ppia PE=1 SV=2	cyclophilin A, putative [Ixodes scapularis]	5.14286	1	2	1	1	175	19.2	8.46	0.155	1.75	1	NA	3.02543e+07
TRINITY_DN97417_c0_g1	Bifunctional 3'-phosphoadenosine 5'-phosphosulfate synthase OS=Urechis caupo PE=2 SV=1	RecName: Full=Bifunctional 3'-phosphoadenosine 5'-phosphosulfate synthase; Short=PAPS synthase; Short=PAPSS; AltName: Full=Sulfurylase kinase; Short=SK; Includes: RecName: Full=Sulfate adenylyltransferase; AltName: Full=ATP-sulfurylase; AltName: Full=Sulfate adenylate transferase; Short=SAT; Includes: RecName: Full=Adenylyl-sulfate kinase; AltName: Full=3'-phosphoadenosine-5'-phosphosulfate synth…	1.84332	1	2	1	1	434	49	6.19	0.075	1.74	1	4.04493e+08	NA
TRINITY_DN74860_c0_g1	--	I-connectin [Procambarus clarkii]	2.26131	1	1	1	1	398	43.1	4.78	0.096	1.74	1	1.8538e+07	NA
TRINITY_DN55870_c0_g1	#N/A	#N/A	1.9943	1	1	1	1	351	38	5.35	0.096	1.74	1	1.47438e+07	NA
TRINITY_DN91197_c0_g1	Protein FAM63A OS=Homo sapiens GN=FAM63A PE=1 SV=2	hypothetical protein DAPPUDRAFT_48508 [Daphnia pulex]	2.02361	1	1	1	1	593	64.5	4.68	0.083	1.74	1	2.75907e+06	NA
TRINITY_DN98924_c2_g9	Golgi apparatus protein 1 OS=Cricetulus griseus GN=GLG1 PE=1 SV=1	hypothetical protein LOTGIDRAFT_114272 [Lottia gigantea]	4.73684	1	1	1	1	190	21.3	5.49	0.136	1.73	1	NA	NA
TRINITY_DN97117_c1_g3	Titin OS=Homo sapiens GN=TTN PE=1 SV=4	PREDICTED: hemicentin-1 isoform X4 [Cimex lectularius]	0.869565	1	1	1	1	920	102.3	4.69	0.042	1.73	1	2.40305e+07	NA
TRINITY_DN141900_c0_g1	Peptidyl-prolyl cis-trans isomerase FKBP1A OS=Mus musculus GN=Fkbp1a PE=1 SV=2	Peptidyl-prolyl cis-trans isomerase FKBP1A, partial [Stegodyphus mimosarum]	12.3894	1	1	1	1	113	12.3	8.16	0.292	1.73	1	NA	7.00198e+06
TRINITY_DN81702_c0_g1	26S proteasome non-ATPase regulatory subunit 14 OS=Drosophila melanogaster GN=Rpn11 PE=1 SV=1	hypothetical protein BRAFLDRAFT_283521 [Branchiostoma floridae]	2.05279	1	3	1	1	341	38.5	8.63	0.233	1.72	1	56911314	1.34634e+08
TRINITY_DN97661_c0_g1	Vigilin OS=Homo sapiens GN=HDLBP PE=1 SV=2	Vigilin [Zootermopsis nevadensis]	0.615385	1	1	1	1	1300	145.1	6.6	0.02	1.72	1	50853123	NA
TRINITY_DN73554_c0_g1	60S ribosomal protein L9 OS=Drosophila melanogaster GN=RpL9 PE=1 SV=2	ribosomal protein L9 [Procambarus clarkii]	4.16667	1	2	1	1	192	21.5	10.1	0.145	1.72	1	1.17078e+07	9.37604e+06
TRINITY_DN90501_c0_g3	Reticulocalbin-2 OS=Crotalus adamanteus PE=1 SV=1	Reticulocalbin-2 [Zootermopsis nevadensis]	2.40964	1	1	1	1	332	38.7	4.56	0.096	1.72	1	2.00123e+07	NA
TRINITY_DN98610_c0_g10	Coatomer subunit beta' OS=Drosophila melanogaster GN=beta'COP PE=2 SV=2	PREDICTED: coatomer subunit beta'-like [Lingula anatina]	4.16667	1	1	1	1	192	20.7	4.18	0.259	1.72	1	1.66672e+07	NA
TRINITY_DN88503_c0_g14	NADH-cytochrome b5 reductase 1 OS=Candida albicans (strain SC5314 / ATCC MYA-2876) GN=CBR1 PE=3 SV=1	PREDICTED: uncharacterized protein LOC106180161 [Lingula anatina]	0.906736	1	1	1	1	772	86	6.8	0.041	1.72	1	1.0117e+07	NA
TRINITY_DN89334_c0_g1	--	PREDICTED: titin-like isoform X1 [Cimex lectularius]	1.36364	1	1	1	1	660	69.4	9.77	0.066	1.72	1	1.1046e+07	NA
TRINITY_DN60573_c0_g1	--	myosin light chain 1 [Procambarus clarkii]	4.90798	1	1	1	1	163	18.3	7.03	0.468	1.72	1	1.971e+07	NA
TRINITY_DN92556_c1_g2	H/ACA ribonucleoprotein complex subunit 4 OS=Drosophila melanogaster GN=Nop60B PE=1 SV=1	hypothetical protein DAPPUDRAFT_228342 [Daphnia pulex]	2.14133	1	2	1	1	467	52.6	9.45	0.064	1.69	1	2.87411e+07	1.83435e+07
TRINITY_DN97090_c1_g5	Probable 26S proteasome non-ATPase regulatory subunit 3 OS=Anopheles gambiae GN=Dox-A2 PE=3 SV=2	PREDICTED: probable 26S proteasome non-ATPase regulatory subunit 3 [Athalia rosae]	2.39044	1	2	1	1	502	58.4	8.12	0.045	1.69	1	8.80835e+06	NA
TRINITY_DN92373_c22_g60	Actin-related protein 2/3 complex subunit 4 OS=Mus musculus GN=Arpc4 PE=1 SV=3	arp2/3 complex 20 kd subunit [Scylla paramamosain]	4.16667	1	1	1	1	168	19.8	8.87	0.166	1.69	1	9.29416e+06	NA
TRINITY_DN79288_c1_g1	Reticulon-1-A OS=Xenopus laevis GN=rtn1-a PE=2 SV=1	PREDICTED: reticulon-1-A isoform X2 [Trichogramma pretiosum]	2.6936	1	2	1	1	297	33	9.66	0.096	1.69	1	2.09851e+07	4.74938e+07
TRINITY_DN96641_c0_g2	Plasma kallikrein OS=Rattus norvegicus GN=Klkb1 PE=1 SV=1	masquerade-like protein [Procambarus clarkii]	1.94647	1	1	1	1	411	44.7	5.76	0.129	1.68	1	1.93256e+07	NA
TRINITY_DN61426_c0_g1	60S ribosomal protein L4 OS=Urechis caupo GN=RPL4 PE=2 SV=1	PREDICTED: 60S ribosomal protein L4-like [Trichogramma pretiosum]	3.30579	1	1	1	1	363	41	11.34	0.077	1.68	1	8.37496e+06	NA
TRINITY_DN63743_c0_g1	RNA-binding protein Nova-1 OS=Macaca fascicularis GN=NOVA1 PE=2 SV=1	PREDICTED: RNA-binding protein Nova-1 isoform X1 [Cephus cinctus]	1.89983	1	1	1	1	579	60.4	6.99	0.083	1.67	1	3.11471e+06	NA
TRINITY_DN97780_c2_g6	N-acetylgalactosaminyltransferase 7 OS=Drosophila melanogaster GN=GalNAc-T2 PE=2 SV=2	PREDICTED: N-acetylgalactosaminyltransferase 7 [Tribolium castaneum]	2.0284	1	1	1	1	493	56.8	6.95	0.056	1.67	1	7.87028e+06	NA
TRINITY_DN98552_c0_g3	Dynamin OS=Drosophila melanogaster GN=shi PE=1 SV=2	PREDICTED: dynamin isoform X10 [Cimex lectularius]	2.31788	1	1	1	1	302	33.8	6.96	0.089	1.67	1	3.42894e+07	NA
TRINITY_DN94701_c8_g1	NAD-dependent protein deacylase sirtuin-5, mitochondrial OS=Canis lupus familiaris GN=SIRT5 PE=3 SV=1	PREDICTED: NAD-dependent protein deacylase-like [Lingula anatina]	2.68456	1	1	1	1	298	32.5	7.87	0.11	1.66	1	1.10638e+07	NA
TRINITY_DN89357_c0_g1	Maltase-glucoamylase, intestinal OS=Homo sapiens GN=MGAM PE=1 SV=5	alpha glucosidase [Litopenaeus vannamei]	0.870511	1	1	1	1	919	102.9	4.58	0.07	1.64	1	5.45309e+07	NA
TRINITY_DN64990_c0_g1	Serine/threonine-protein phosphatase 2A catalytic subunit alpha isoform OS=Oryctolagus cuniculus GN=PPP2CA PE=2 SV=1	serine threonine-protein phosphatase 2a catalytic subunit alpha isoform-like protein [Lasius niger]	2.589	1	4	1	1	309	35.6	5.54	0.093	1.63	1	6.49927e+07	6.23158e+07
TRINITY_DN93871_c0_g3	Superoxide dismutase [Mn], mitochondrial OS=Chlamydomonas reinhardtii GN=SODA PE=2 SV=1	cytoplasmic manganese superoxide dismutase [Eriocheir sinensis]	5.07246	1	3	1	1	138	15.2	6.19	0.194	1.63	1	4.0387e+08	NA
TRINITY_DN97149_c2_g7	L-2-hydroxyglutarate dehydrogenase, mitochondrial OS=Nematostella vectensis GN=v1g172254 PE=3 SV=1	hypothetical protein DAPPUDRAFT_305386 [Daphnia pulex]	6.96721	1	1	1	1	244	27.1	6.58	0.129	1.62	1	730227	NA
TRINITY_DN55710_c1_g1	#N/A	#N/A	5.64516	1	1	1	1	124	14.1	4.15	0.389	1.62	1	1.03664e+07	NA
TRINITY_DN97464_c1_g3	Calcium-transporting ATPase sarcoplasmic/endoplasmic reticulum type OS=Anopheles gambiae GN=Ca-P60A PE=3 SV=5	sarco/endoplasmic reticulum Ca2+-ATPase [Procambarus clarkii]	10.4762	1	1	1	1	105	11.1	4.6	0.334	1.62	1	2175171	NA
TRINITY_DN85020_c1_g1	Lysosome-associated membrane glycoprotein 1 OS=Mus musculus GN=Lamp1 PE=1 SV=2	PREDICTED: lysosome-associated membrane glycoprotein 1-like [Limulus polyphemus]	2.83688	1	1	1	1	282	30.3	4.68	0.212	1.62	1	NA	1.24545e+07
TRINITY_DN89684_c0_g1	Beta-parvin OS=Homo sapiens GN=PARVB PE=1 SV=1	Beta-parvin [Zootermopsis nevadensis]	3.50404	1	1	1	1	371	42.5	6.19	0.077	1.61	1	3.95238e+06	NA
TRINITY_DN43067_c0_g1	Myosin regulatory light chain 2 OS=Bombyx mori PE=1 SV=1	myosin light chain 2 [Procambarus clarkii]	4.30108	1	1	1	1	186	19.9	4.48	0.166	1.61	1	1.69216e+07	NA
TRINITY_DN95941_c3_g1	DNA damage-binding protein 1 OS=Xenopus laevis GN=ddb1 PE=2 SV=1	DNA damage-binding protein 1 [Zootermopsis nevadensis]	0.879507	1	1	1	1	1137	125.8	5.35	0.034	1.61	1	3.15225e+06	NA
TRINITY_DN99418_c0_g2	Dynein heavy chain, cytoplasmic OS=Drosophila melanogaster GN=Dhc64C PE=2 SV=2	Dynein heavy chain, cytoplasmic [Zootermopsis nevadensis]	0.214541	1	1	1	1	4195	479.5	6.38	0.007	1.61	1	4.21675e+07	NA
TRINITY_DN92781_c2_g26	--	--	9.48276	1	1	1	1	116	13.4	4.84	0.233	1.61	1	NA	7.36429e+07
TRINITY_DN83442_c0_g1	Nucleolar protein 56 OS=Homo sapiens GN=NOP56 PE=1 SV=4	nucleolar protein-like protein 5A [Daphnia pulex]	1.47541	1	1	1	1	610	67.2	9.35	0.058	1.61	1	NA	NA
TRINITY_DN97932_c0_g25	T-complex protein 1 subunit theta OS=Mus musculus GN=Cct8 PE=1 SV=3	PREDICTED: T-complex protein 1 subunit theta-like [Limulus polyphemus]	21	2	2	2	1	100	11.2	5.25	0.233	1.6	2	1.46925e+07	NA
TRINITY_DN95318_c3_g5	UPF0676 protein C1494.01 OS=Schizosaccharomyces pombe (strain 972 / ATCC 24843) GN=SPCC1494.01 PE=3 SV=2	hypothetical protein DAPPUDRAFT_316663 [Daphnia pulex]	6.06061	1	1	1	1	297	32.2	5.47	0.136	0	1	NA	NA
TRINITY_DN97881_c3_g5	3-hydroxyisobutyryl-CoA hydrolase, mitochondrial OS=Homo sapiens GN=HIBCH PE=1 SV=2	PREDICTED: 3-hydroxyisobutyryl-CoA hydrolase, mitochondrial [Strongylocentrotus purpuratus]	4.03587	1	1	1	1	223	25	5.17	0.145	0	1	18175879	NA
TRINITY_DN84892_c2_g1	Histone H1-gamma, late OS=Strongylocentrotus purpuratus PE=3 SV=1	histone H1 [Eriocheir sinensis]	5.09259	1	1	1	1	216	22.2	10.73	0.101	0	1	1.26176e+07	NA
TRINITY_DN97238_c0_g57	--	hypothetical protein L798_12753 [Zootermopsis nevadensis]	10.2941	1	1	1	1	136	15.7	4.91	0.292	0	1	9.95348e+06	NA
TRINITY_DN87201_c1_g1	Maltase 1 OS=Drosophila virilis GN=Mal-B1 PE=3 SV=2	PREDICTED: maltase A3 [Bactrocera dorsalis]	1.4975	1	1	1	1	601	68.9	4.54	0.066	0	1	2.38476e+07	NA
TRINITY_DN87391_c0_g1	Splicing factor 3B subunit 2 OS=Homo sapiens GN=SF3B2 PE=1 SV=2	PREDICTED: splicing factor 3B subunit 2-like isoform X1 [Limulus polyphemus]	2.19595	1	1	1	1	592	67.3	5.54	0.056	0	1	7.34487e+06	NA
TRINITY_DN87651_c0_g5	60S ribosomal protein L10 OS=Bombyx mandarina GN=RpL10 PE=2 SV=1	ribosomal protein L10 [Procambarus clarkii]	7.28477	1	1	1	1	151	17.5	10.4	0.145	0	1	1.96065e+07	NA
TRINITY_DN97492_c0_g3	Apoptosis-inducing factor 3 OS=Homo sapiens GN=AIFM3 PE=1 SV=1	Apoptosis-inducing factor 3, partial [Stegodyphus mimosarum]	1.67286	1	1	1	1	538	57.4	5.08	0.077	0	1	2.68673e+07	NA
TRINITY_DN98766_c1_g3	GRIP and coiled-coil domain-containing protein 2 OS=Mus musculus GN=Gcc2 PE=1 SV=2	AGAP003540-PA [Anopheles gambiae str. PEST]	0.32833	1	1	1	1	2132	242.6	5.02	0.011	0	1	1.56791e+07	NA
TRINITY_DN121014_c0_g1	60S ribosomal protein L8 OS=Rattus norvegicus GN=Rpl8 PE=2 SV=2	PREDICTED: 60S ribosomal protein L8 [Biomphalaria glabrata]	14.3791	1	2	1	1	153	16.5	10.11	0.194	0	1	NA	1.00901e+06
TRINITY_DN95719_c1_g1	Fibrillin-1 OS=Sus scrofa GN=FBN1 PE=2 SV=1	hypothetical protein DAPPUDRAFT_315775 [Daphnia pulex]	2.65849	1	1	1	1	489	52.5	4.86	0.072	0	1	NA	2.95324e+07
TRINITY_DN87316_c0_g1	Alpha-aminoadipic semialdehyde dehydrogenase OS=Bos taurus GN=ALDH7A1 PE=2 SV=4	hypothetical protein CAPTEDRAFT_179534 [Capitella teleta]	1.67286	1	1	1	1	538	57.9	6.47	0.059	0	1	2.62693e+07	NA
TRINITY_DN142864_c0_g1	Elongation factor 1-gamma OS=Mus musculus GN=Eef1g PE=1 SV=3	hypothetical protein BRAFLDRAFT_115434 [Branchiostoma floridae]	1.5625	1	1	1	1	448	51.1	6.8	0.075	0	1	1.80076e+07	NA
TRINITY_DN91500_c3_g1	--	--	10.1299	1	1	1	1	385	40.8	6.6	0.066	0	1	NA	NA
TRINITY_DN91431_c6_g24	IST1 homolog OS=Bos taurus GN=IST1 PE=2 SV=1	PREDICTED: IST1 homolog isoform X1 [Apis dorsata]	3.16456	1	1	1	1	474	51.4	5.4	0.093	0	1	1.58447e+07	NA
TRINITY_DN90865_c0_g2	Thioredoxin domain-containing protein 17 OS=Mus musculus GN=Txndc17 PE=1 SV=1	thioredoxin [Ruditapes philippinarum]	6.4	1	1	1	1	125	13.8	5.14	0.179	0	1	2.19935e+07	NA
TRINITY_DN89264_c0_g1	Cytochrome P450 9e2 OS=Blattella germanica GN=CYP9E2 PE=2 SV=1	cytochrome P450 CYP6BD12 [Nilaparvata lugens]	1.51803	1	2	1	1	527	59.9	8.76	0.122	0	1	1.9015e+07	NA
TRINITY_DN92434_c0_g1	Transferrin OS=Blaberus discoidalis PE=1 SV=1	Transferrin [Zootermopsis nevadensis]	1.80645	1	1	1	1	775	84.3	6.57	0.038	0	1	7.80534e+06	NA
TRINITY_DN97545_c2_g2	5-oxoprolinase OS=Mus musculus GN=Oplah PE=1 SV=1	5-oxoprolinase [Zootermopsis nevadensis]	0.669643	1	1	1	1	1344	146.3	6.77	0.022	0	1	1.49135e+07	NA
TRINITY_DN89599_c0_g1	Allantoicase OS=Xenopus laevis GN=allc PE=2 SV=1	PREDICTED: allantoicase-like [Priapulus caudatus]	2.51256	1	1	1	1	398	44	6.16	0.08	0	1	5.7593e+06	NA
TRINITY_DN89158_c0_g1	WD repeat domain phosphoinositide-interacting protein 2 OS=Xenopus laevis GN=wipi2 PE=2 SV=1	PREDICTED: WD repeat domain phosphoinositide-interacting protein 2 isoform X3 [Athalia rosae]	8.83002	1	16	1	1	453	48.2	6.62	0.28	0	1	NA	1.86838e+07
TRINITY_DN94161_c0_g2	Coronin-1B OS=Oryctolagus cuniculus GN=CORO1B PE=1 SV=1	PREDICTED: coronin-2B-like isoform X2 [Diaphorina citri]	3.60825	1	1	1	1	388	44	8.81	0.061	0	1	1.80604e+06	NA
TRINITY_DN68770_c0_g1	Coactosin-like protein OS=Bos taurus GN=COTL1 PE=2 SV=3	cyclic AMP-regulated protein like protein [Marsupenaeus japonicus]	5.55556	1	1	1	1	144	16.1	5.01	0.166	0	1	7.13192e+06	NA
TRINITY_DN96301_c0_g1	Probable phosphomannomutase OS=Caenorhabditis elegans GN=F52B11.2 PE=3 SV=2	hypothetical protein DAPPUDRAFT_299547 [Daphnia pulex]	5.22876	1	1	1	1	153	17.5	6.39	0.145	0	1	1.0438e+07	NA
TRINITY_DN92866_c5_g3	#N/A	#N/A	1.61943	1	1	1	1	494	52.7	5.47	0.058	0	1	1.15892e+07	NA
TRINITY_DN93754_c3_g1	Poly [ADP-ribose] polymerase 11 OS=Homo sapiens GN=PARP11 PE=1 SV=1	hypothetical protein BRAFLDRAFT_92020 [Branchiostoma floridae]	0.988875	1	1	1	1	809	92	8.97	0.032	0	1	3.56554e+06	NA
TRINITY_DN20617_c0_g2	Glucose-6-phosphate isomerase OS=Mus musculus GN=Gpi PE=1 SV=4	Glucose-6-phosphate isomerase, partial [Stegodyphus mimosarum]	12	1	1	1	1	125	13.7	9.04	0.194	0	1	NA	1.26913e+07
TRINITY_DN95724_c1_g1	SID1 transmembrane family member 1 OS=Homo sapiens GN=SIDT1 PE=2 SV=2	SID-1-like protein [Litopenaeus vannamei]	1.42077	1	1	1	1	915	101.5	6.96	0.055	0	1	NA	NA
TRINITY_DN72677_c0_g1	Eukaryotic translation initiation factor 3 subunit H OS=Bombyx mori PE=2 SV=1	PREDICTED: eukaryotic translation initiation factor 3 subunit H [Amyelois transitella]	3.25444	1	1	1	1	338	38.5	6.87	0.093	0	1	NA	NA
TRINITY_DN72745_c0_g1	Proliferation-associated protein 2G4 OS=Rattus norvegicus GN=Pa2g4 PE=1 SV=1	PREDICTED: proliferation-associated protein 2G4 [Halyomorpha halys]	1.92771	1	1	1	1	415	45.7	7.12	0.083	0	1	6.60163e+07	NA
TRINITY_DN60139_c0_g2	#N/A	#N/A	11.0619	1	1	1	1	226	26.2	9.29	0.116	0	1	NA	NA
TRINITY_DN98126_c5_g18	Cytochrome P450 3A2 OS=Rattus norvegicus GN=Cyp3a2 PE=1 SV=2	PREDICTED: cytochrome P450 6B2-like [Vollenhovia emeryi]	5.29412	1	1	1	1	170	19.5	8.4	0.194	0	1	8.84424e+06	NA
TRINITY_DN90597_c1_g1	Kynurenine/alpha-aminoadipate aminotransferase, mitochondrial OS=Homo sapiens GN=AADAT PE=1 SV=2	hypothetical protein DAPPUDRAFT_299942 [Daphnia pulex]	1.72786	1	1	1	1	463	51.3	6.79	0.075	0	1	NA	NA
TRINITY_DN137190_c0_g1	WD repeat-containing protein 1 OS=Mus musculus GN=Wdr1 PE=1 SV=3	PREDICTED: actin-interacting protein 1-like [Saccoglossus kowalevskii]	19.2308	1	1	1	1	130	14.2	5.83	0.334	0	1	NA	4.3932e+06
TRINITY_DN86385_c14_g4	Cytochrome P450 3A11 OS=Mus musculus GN=Cyp3a11 PE=1 SV=1	PREDICTED: cytochrome P450 monooxygenase isoform X1 [Tribolium castaneum]	1.60966	1	2	1	1	497	56.8	8.19	0.133	0	1	1.22303e+07	NA
TRINITY_DN85010_c7_g8	--	PREDICTED: RNA-directed DNA polymerase from mobile element jockey-like [Saccoglossus kowalevskii]	12.5	1	1	1	1	232	27.1	9.79	0.116	0	1	386675	NA
TRINITY_DN98569_c2_g15	D-2-hydroxyglutarate dehydrogenase, mitochondrial OS=Danio rerio GN=d2hgdh PE=2 SV=1	PREDICTED: D-2-hydroxyglutarate dehydrogenase, mitochondrial-like [Tribolium castaneum]	3.34728	1	1	1	1	239	26.9	6.52	0.116	0	1	5.99394e+06	NA
TRINITY_DN74726_c0_g1	NEDD8-conjugating enzyme Ubc12 OS=Mus musculus GN=Ube2m PE=1 SV=1	NEDD8-conjugating enzyme Ubc12 [Zootermopsis nevadensis]	4.94505	1	1	1	1	182	20.9	7.69	0.179	0	1	3.19868e+06	NA
TRINITY_DN90776_c0_g1	--	Multiple coagulation factor deficiency protein 2-like protein, partial [Stegodyphus mimosarum]	6.73077	1	1	1	1	208	23.9	5.48	0.166	0	1	1.43976e+06	NA
TRINITY_DN93972_c4_g1	Innexin inx2 OS=Drosophila melanogaster GN=Inx2 PE=1 SV=1	innexin inx2 [Homarus gammarus]	4.16667	1	1	1	1	360	41.3	8.27	0.093	0	1	2.61974e+06	NA
TRINITY_DN99109_c0_g12	Ubiquitin carboxyl-terminal hydrolase 7 OS=Homo sapiens GN=USP7 PE=1 SV=2	Ubiquitin carboxyl-terminal hydrolase 7 [Zootermopsis nevadensis]	1.51515	1	1	1	1	660	77.1	6.01	0.047	0	1	NA	NA
TRINITY_DN85025_c0_g1	#N/A	#N/A	4.63215	1	1	1	1	367	37.4	10.2	0.122	0	1	NA	NA
TRINITY_DN99101_c69_g14	UDP-glucuronosyltransferase 2B16 (Fragment) OS=Oryctolagus cuniculus GN=UGT2B16 PE=2 SV=2	UDP-glucuronosyltransferase 2B1 [Zootermopsis nevadensis]	3.77358	1	1	1	1	212	23.7	6.19	0.194	0	1	51578062	NA
TRINITY_DN84685_c0_g2	--	hypothetical protein DAPPUDRAFT_209558 [Daphnia pulex]	1.19048	1	1	1	1	924	105.8	5.17	0.032	0	1	2.66971e+06	NA
TRINITY_DN94903_c3_g1	Probable pyruvate dehydrogenase E1 component subunit alpha, mitochondrial OS=Caenorhabditis elegans GN=T05H10.6 PE=3 SV=1	hypothetical protein SINV_11234, partial [Solenopsis invicta]	1.63551	1	1	1	1	428	47	8.92	0.077	0	1	7.93028e+07	NA
TRINITY_DN92897_c1_g2	OTU domain-containing protein 5 OS=Xenopus tropicalis GN=otud5 PE=2 SV=1	PREDICTED: OTU domain-containing protein 5-A isoform X1 [Athalia rosae]	1.51803	1	1	1	1	527	57.6	6.49	0	0	1	NA	NA
TRINITY_DN93499_c2_g4	Juvenile hormone epoxide hydrolase 1 OS=Ctenocephalides felis GN=EH1 PE=1 SV=3	juvenile hormone epoxide hydrolase [Macrobrachium rosenbergii]	4.57516	1	1	1	1	153	17.6	8.62	0.334	0	1	564937	NA
TRINITY_DN94905_c1_g2	Dehydrogenase/reductase SDR family member 12 OS=Bos taurus GN=DHRS12 PE=2 SV=1	PREDICTED: dehydrogenase/reductase SDR family member 12-like [Crassostrea gigas]	4.71204	1	1	1	1	191	21.3	6.7	0.194	0	1	1.12275e+07	NA
TRINITY_DN39101_c0_g1	Nuclease-sensitive element-binding protein 1 OS=Rattus norvegicus GN=Ybx1 PE=2 SV=3	PREDICTED: nuclease-sensitive element-binding protein 1-like [Saccoglossus kowalevskii]	6.27306	1	1	1	1	271	31.2	10.01	0.093	0	1	NA	2.77508e+07
TRINITY_DN98595_c4_g13	--	PREDICTED: uncharacterized protein LOC106874908 isoform X2 [Octopus bimaculoides]	1.15894	1	1	1	1	604	67.9	7.02	0.05	0	1	2.58177e+07	NA
TRINITY_DN95746_c0_g3	Transmembrane 9 superfamily member 2 OS=Mus musculus GN=Tm9sf2 PE=1 SV=1	PREDICTED: transmembrane 9 superfamily member 2 isoform X2 [Pogonomyrmex barbatus]	1.67173	1	1	1	1	658	74.9	8.15	0.072	0	1	NA	NA
TRINITY_DN85286_c0_g1	#N/A	#N/A	2.61137	1	1	1	1	651	74.4	5.67	0.041	0	1	9.26439e+06	NA
TRINITY_DN94932_c0_g1	15-hydroxyprostaglandin dehydrogenase [NAD(+)] OS=Rattus norvegicus GN=Hpgd PE=2 SV=2	PREDICTED: 15-hydroxyprostaglandin dehydrogenase [NAD(+)]-like [Neodiprion lecontei]	2.71903	1	1	1	1	331	34.1	6.4	0.093	0	1	1.30033e+07	NA
TRINITY_DN126992_c0_g1	Heterogeneous nuclear ribonucleoprotein A3 OS=Rattus norvegicus GN=Hnrnpa3 PE=1 SV=1	PREDICTED: heterogeneous nuclear ribonucleoprotein A3-like isoform X2 [Saccoglossus kowalevskii]	8.33333	1	1	1	1	180	20.4	8.15	0.122	0	1	NA	NA
TRINITY_DN98643_c1_g42	Catenin alpha OS=Drosophila melanogaster GN=alpha-Cat PE=1 SV=2	Catenin alpha [Zootermopsis nevadensis]	1.2685	1	1	1	1	946	105.1	5.95	0.03	0	1	2.26534e+07	NA
TRINITY_DN86535_c0_g1	Porphobilinogen deaminase OS=Homo sapiens GN=HMBS PE=1 SV=2	PREDICTED: porphobilinogen deaminase-like isoform X1 [Cimex lectularius]	1.91388	1	1	1	1	418	45.7	6.95	0.062	0	1	2.0519e+07	NA
TRINITY_DN98746_c1_g3	--	hypothetical protein DAPPUDRAFT_258574 [Daphnia pulex]	2.51799	1	2	1	1	278	31.5	6.89	0.105	0	1	3.43929e+07	2.65535e+08
TRINITY_DN77291_c1_g1	#N/A	#N/A	5.71429	1	1	1	1	140	14.9	4.45	0.778	0	1	3.73797e+06	NA
TRINITY_DN98729_c0_g14	26S proteasome non-ATPase regulatory subunit 2 OS=Pongo abelii GN=PSMD2 PE=2 SV=1	PREDICTED: 26S proteasome non-ATPase regulatory subunit 2 [Tribolium castaneum]	2.05656	1	1	1	1	389	43.2	5.07	0.089	0	1	6.83098e+06	NA
TRINITY_DN94031_c0_g1	Very-long-chain (3R)-3-hydroxyacyl-CoA dehydratase 3 OS=Bos taurus GN=HACD3 PE=2 SV=1	Protein tyrosine phosphatase-like protein PTPLAD1 [Zootermopsis nevadensis]	3.20856	1	1	1	1	374	44	6.81	0.086	0	1	7.42771e+06	NA
TRINITY_DN84978_c2_g6	Eukaryotic translation initiation factor 3 subunit J OS=Drosophila ananassae GN=Adam PE=3 SV=1	PREDICTED: eukaryotic translation initiation factor 3 subunit J-like [Lingula anatina]	7.16981	1	1	1	1	265	29.1	4.88	0.129	0	1	1.10929e+07	NA
TRINITY_DN97067_c1_g13	Transmembrane protein 68 OS=Bos taurus GN=TMEM68 PE=2 SV=1	hypothetical protein L798_07475 [Zootermopsis nevadensis]	2.34604	1	2	1	1	341	38.7	8.72	0.089	0	1	1.57636e+07	4.93506e+07
TRINITY_DN119146_c0_g1	Proteasome subunit alpha type-1 OS=Mus musculus GN=Psma1 PE=1 SV=1	Proteasome subunit alpha type-1 [Caligus rogercresseyi]	16.5289	1	1	1	1	121	13.4	9.51	0.233	0	1	NA	4.56495e+06
TRINITY_DN88994_c0_g8	Histone H2A OS=Tigriopus californicus GN=His2A PE=3 SV=2	PREDICTED: histone H2A-like [Cerapachys biroi]	3.94737	1	2	1	1	228	24.6	11.55	0.145	0	1	NA	5.68833e+07
TRINITY_DN97736_c3_g4	Calcium-activated chloride channel regulator 1 OS=Equus caballus GN=CLCA1 PE=1 SV=1	hypothetical protein BRAFLDRAFT_230653 [Branchiostoma floridae]	5.73566	1	1	1	1	401	43.6	5.03	0.096	0	1	3.53676e+06	NA
TRINITY_DN93677_c2_g2	--	JHE-like carboxylesterase 2 [Pandalopsis japonica]	22.2222	1	1	1	1	108	12.4	4.54	0.334	0	1	1.94915e+07	NA
TRINITY_DN93667_c2_g13	--	PREDICTED: amino acid transporter ANTL1-like isoform X2 [Halyomorpha halys]	5.16129	1	1	1	1	155	16.8	8.5	0.233	0	1	4.72875e+06	NA
TRINITY_DN94984_c0_g3	Isocitrate dehydrogenase [NADP] cytoplasmic OS=Ovis aries GN=IDH1 PE=2 SV=1	isocitrate dehydrogenase 1 [Aphis gossypii]	2.6764	1	1	1	1	411	45.8	6.62	0.062	0	1	3.6674e+07	NA
TRINITY_DN95112_c0_g1	Probable cytosolic oligopeptidase A OS=Arabidopsis thaliana GN=CYOP PE=1 SV=1	Oligopeptidase A [Zootermopsis nevadensis]	1.90217	1	1	1	1	736	84.6	6.73	0.045	0	1	4.10598e+06	NA
TRINITY_DN98560_c2_g32	1-phosphatidylinositol 4,5-bisphosphate phosphodiesterase delta-3-A OS=Danio rerio GN=plcd3a PE=2 SV=1	1-phosphatidylinositol-4,5-bisphosphate phosphodiesterase delta-4 [Zootermopsis nevadensis]	2.30415	1	1	1	1	434	48.8	5.91	0.086	0	1	1.03672e+07	NA
TRINITY_DN98143_c0_g1	Dolichyl-phosphate beta-glucosyltransferase OS=Drosophila melanogaster GN=wol PE=1 SV=1	hypothetical protein DAPPUDRAFT_205523 [Daphnia pulex]	4.60123	1	1	1	1	326	36.8	6.02	0.096	0	1	9.82205e+06	NA
TRINITY_DN97042_c1_g14	#N/A	#N/A	5.10204	1	1	1	1	196	20.8	4.13	0.136	0	1	2.12547e+07	NA
TRINITY_DN64623_c0_g4	#N/A	#N/A	1.26126	1	1	1	1	555	61.5	4.48	0.064	0	1	1.31506e+07	NA
TRINITY_DN94700_c0_g14	Calcyclin-binding protein OS=Bos taurus GN=CACYBP PE=2 SV=1	Calcyclin-binding protein [Zootermopsis nevadensis]	2.60223	1	1	1	1	269	29.5	6.96	0.101	0	1	1.44121e+07	NA
TRINITY_DN98230_c11_g54	Catalase OS=Bos taurus GN=CAT PE=1 SV=3	catalase [Eriocheir sinensis]	1.35659	1	2	1	1	516	58.7	7.01	0.058	0	1	242901528	NA
TRINITY_DN75819_c1_g1	Phosphoethanolamine N-methyltransferase 1 OS=Arabidopsis thaliana GN=NMT1 PE=1 SV=1	hypothetical protein DAPPUDRAFT_58148 [Daphnia pulex]	2.23124	1	1	1	1	493	56.7	6.49	0.07	0	1	1.03113e+07	NA
TRINITY_DN87312_c1_g2	Clathrin light chain OS=Drosophila melanogaster GN=Clc PE=2 SV=1	clathrin light chain [Cherax quadricarinatus]	2.78746	1	1	1	1	287	30	4.37	0.179	0	1	1.30696e+07	NA
TRINITY_DN83103_c0_g1	ATP synthase subunit beta, mitochondrial OS=Bos taurus GN=ATP5B PE=1 SV=2	F1F0-ATP synthase beta subunit [Procambarus clarkii]	2.26804	1	1	1	1	485	52	5.06	0.07	0	1	NA	1.44338e+07
TRINITY_DN96562_c0_g1	Niemann-Pick C1 protein OS=Homo sapiens GN=NPC1 PE=1 SV=2	PREDICTED: Niemann-Pick C1 protein isoform X4 [Vollenhovia emeryi]	6.47059	1	2	1	1	170	18.9	5.54	0.389	0	1	4.01916e+06	NA
TRINITY_DN93131_c0_g1	Cysteine protease ATG4B OS=Gallus gallus GN=ATG4B PE=2 SV=1	PREDICTED: cysteine protease ATG4B isoform X4 [Apis mellifera]	2.47525	1	1	1	1	404	46.8	5.06	0.08	0	1	2.59091e+06	NA
TRINITY_DN17991_c0_g1	Twinfilin-1 OS=Mus musculus GN=Twf1 PE=1 SV=2	Twinfilin [Zootermopsis nevadensis]	2.2792	1	1	1	1	351	39.5	5.82	0.096	0	1	1.87213e+07	NA
TRINITY_DN65071_c0_g6	Calcineurin subunit B type 2 OS=Drosophila melanogaster GN=CanB2 PE=1 SV=2	calcineurin subunit B [Eriocheir sinensis]	4.56621	1	1	1	1	219	24.8	4.97	0.179	0	1	3.20903e+07	NA
TRINITY_DN35544_c0_g1	60S ribosomal protein L31 OS=Paralichthys olivaceus GN=rpl31 PE=2 SV=1	60S ribosomal protein L31, partial [Stegodyphus mimosarum]	9.28571	1	1	1	1	140	16.1	10.18	0.233	0	1	NA	2.75417e+07
TRINITY_DN94281_c1_g1	Ubiquitin-conjugating enzyme E2 D4 OS=Xenopus laevis GN=ube2d4 PE=1 SV=1	ubiquitin-conjugating enzyme [Homarus americanus]	8.78378	1	1	1	1	148	16.9	5.59	0.292	0	1	7.3383e+06	NA
TRINITY_DN93570_c1_g2	Sulfatase-modifying factor 1 OS=Mus musculus GN=Sumf1 PE=1 SV=2	Sulfatase-modifying factor 1 [Zootermopsis nevadensis]	3.2	1	1	1	1	375	41.9	5.12	0.096	0	1	4.98496e+06	NA
TRINITY_DN80355_c0_g2	Phospholipid scramblase 2 OS=Bos taurus GN=PLSCR2 PE=2 SV=1	Phospholipid scramblase 2 [Zootermopsis nevadensis]	2.47253	1	1	1	1	364	39.3	4.77	0.194	0	1	3.62023e+06	NA
TRINITY_DN47429_c0_g1	Thioredoxin domain-containing protein 12 OS=Mus musculus GN=Txndc12 PE=1 SV=1	Thioredoxin domain-containing protein 12 [Zootermopsis nevadensis]	6.06061	1	3	1	1	165	18.7	5.62	0.179	0	1	3.14141e+07	7.66537e+07
TRINITY_DN99118_c0_g32	Cytoplasmic aconitate hydratase OS=Mus musculus GN=Aco1 PE=1 SV=3	iron regulatory protein 1-like protein [Pacifastacus leniusculus]	1.60692	1	2	1	1	809	87.5	6.49	0.048	0	1	4.89965e+07	NA
TRINITY_DN76503_c1_g5	#N/A	#N/A	15.0943	1	1	1	1	106	12	3.94	0.334	0	1	1.00661e+06	NA
TRINITY_DN88659_c0_g1	Superkiller viralicidic activity 2-like 2 OS=Homo sapiens GN=SKIV2L2 PE=1 SV=3	PREDICTED: superkiller viralicidic activity 2-like 2 [Limulus polyphemus]	0.880626	1	1	1	1	1022	116.3	6.25	0.032	0	1	3.96831e+06	NA
TRINITY_DN97298_c0_g1	#N/A	#N/A	5.34351	1	1	1	1	131	14.5	11.55	0.292	0	1	1.20863e+08	NA
TRINITY_DN94491_c0_g4	--	--	2.12766	1	1	1	1	376	44.9	6.37	0.049	0	1	1.83171e+06	NA
