# Supplementary material for: Proteomic Analysis of the Hepatopancreas of Chinese Mitten Crabs (Eriocheir sinensis) Fed With a Linoleic Acid or α-Linolenic Acid Diet
Source: Front Physiol. 2018 Oct 10;9:1430. doi: 10.3389/fphys.2018.01430 (PMC6192328; doi:10.3389/fphys.2018.01430)
Supplement: TABLE S2 — Differentially expressed proteins identified in the hepatopancreas of mitten crabs fed with LA and LNA diets by using the label-free quantification proteome approach. [file Table_2.XLSX]

## Sheet: Table S2
Accession	Swissprot_annotation	nr_annotation	Coverage	# Peptides	# PSMs	# Unique Peptides	# Protein Groups	# AAs	MW [kDa]	calc. pI	emPAI	Score Sequest HT	# Peptides Sequest HT	LNA	LA	Group_LNA.vs.Group_LA.FC	pvalue
TRINITY_DN35350_c0_g1	Elongation factor 1-alpha 1 OS=Rattus norvegicus GN=Eef1a1 PE=2 SV=1	elongation factor 1 alpha, partial [Macrocallista sp. JV-2012]	21.7514	3	14	2	1	354	37.9	8.85	0.616	45.22	3	342911	1.6456e+08	0.0020838	0.0312731
TRINITY_DN141365_c0_g1	Histone H4 OS=Glycine max PE=3 SV=1	PREDICTED: histone H4-like [Priapulus caudatus]	17.8862	2	7	2	1	123	13.5	10.96	0.778	15.89	2	915097	1.99949e+08	0.00457665	0.0240574
TRINITY_DN61198_c0_g1	Nucleophosmin OS=Rattus norvegicus GN=Npm1 PE=1 SV=1	unnamed protein product [Oikopleura dioica]	12.2807	2	29	2	1	228	25.4	4.56	1.054	87.16	2	3.58611e+06	2.14922e+08	0.0166857	0.0107966
TRINITY_DN118188_c0_g1	Alpha-enolase OS=Mus musculus GN=Eno1 PE=1 SV=3	PREDICTED: alpha-enolase-like [Saccoglossus kowalevskii]	29.5238	2	10	2	1	105	11.6	9.99	0.701	17.83	2	5.7188e+06	2.28321e+08	0.0250471	0.0131389
TRINITY_DN109426_c0_g1	60 kDa heat shock protein, mitochondrial OS=Rattus norvegicus GN=Hspd1 PE=1 SV=1	hypothetical protein BRAFLDRAFT_115228 [Branchiostoma floridae]	16.1538	1	3	1	1	130	14	9.76	0.389	17.25	1	3.74484e+06	1.40458e+08	0.0266616	0.0300152
TRINITY_DN102623_c0_g1	Creatine kinase B-type OS=Canis lupus familiaris GN=CKB PE=1 SV=1	predicted protein [Nematostella vectensis]	14.1593	1	4	1	1	113	12.8	5.86	0.292	12.67	1	5.22637e+06	1.93113e+08	0.0270637	0.00842784
TRINITY_DN58690_c0_g1	#N/A	#N/A	9.95851	1	83	1	1	241	25.8	9.29	0.833	198.72	1	58936650	2022019319	0.0291474	0.0299646
TRINITY_DN96210_c4_g9	Alpha-amylase OS=Pecten maximus PE=2 SV=1	alpha amylase [Astacus leptodactylus]	7.95229	2	6	2	1	503	53.8	4.93	0.194	13.76	2	3.73053e+07	9.89061e+08	0.0377179	0.0168251
TRINITY_DN89897_c1_g1	Endoglucanase B OS=Cellulomonas fimi GN=cenB PE=3 SV=1	beta 1,4-endoglucanase [Cherax quadricarinatus]	6.15641	2	2	2	1	601	65.7	4.55	0.212	5.49	2	4.46669e+06	1.16202e+08	0.038439	0.0249901
TRINITY_DN108246_c0_g1	T-complex protein 1 subunit beta OS=Mus musculus GN=Cct2 PE=1 SV=4	PREDICTED: T-complex protein 1 subunit beta-like [Lingula anatina]	11.9565	1	4	1	1	184	19.6	6.2	0.389	8.7	1	1.21608e+06	3.13379e+07	0.0388054	0.00939804
TRINITY_DN37745_c0_g1	40S ribosomal protein S14 OS=Mus musculus GN=Rps14 PE=1 SV=3	PREDICTED: 40S ribosomal protein S14 [Hydra vulgaris]	25.4658	1	15	1	1	161	17.4	10.3	0.468	120.75	1	3.35938e+07	6.79193e+08	0.0494613	0.0231718
TRINITY_DN125944_c0_g1	Endoplasmin OS=Rattus norvegicus GN=Hsp90b1 PE=1 SV=2	heat shock protein, partial [Leptinotarsa decemlineata]	17.1598	3	6	2	1	338	38.3	4.6	0.318	25.43	3	1.17825e+06	2.26699e+07	0.051974	0.0348393
TRINITY_DN82630_c0_g1	Mannan endo-1,4-beta-mannosidase OS=Mytilus edulis PE=1 SV=1	GH5 family protein GH5E [Limnoria quadripunctata]	3.7234	1	5	1	1	376	41	4.5	0.179	14.84	1	2.26258e+07	3.4317e+08	0.0659317	0.0150038
TRINITY_DN70287_c0_g2	60 kDa heat shock protein, mitochondrial OS=Cricetulus griseus GN=HSPD1 PE=2 SV=1	heat shock protein 60, partial [Formica cinerea]	17.2727	4	15	4	1	220	23.6	9.03	1.448	68.77	4	2.55395e+06	3.3063e+07	0.0772449	0.0160248
TRINITY_DN94733_c371_g5	Hemocyanin C chain OS=Panulirus interruptus PE=1 SV=1	hemocyanin subunit 6 [Eriocheir sinensis]	14.094	2	4	1	1	149	16.6	6.13	0.389	8.25	2	13203458	1.22511e+08	0.107774	0.0102594
TRINITY_DN141596_c0_g1	Eukaryotic translation initiation factor 5A-1 OS=Rattus norvegicus GN=Eif5a PE=1 SV=3	Eukaryotic translation initiation factor 5A-1 [Caligus rogercresseyi]	15.5844	1	3	1	1	154	16.8	5.24	0.194	12.3	1	2.33181e+06	2.05807e+07	0.1133	0.00201746
TRINITY_DN63757_c2_g1	Retinoid-inducible serine carboxypeptidase OS=Mus musculus GN=Scpep1 PE=1 SV=2	PREDICTED: retinoid-inducible serine carboxypeptidase-like [Saccoglossus kowalevskii]	8.01887	3	20	3	1	636	71.5	6.27	0.354	49.21	3	3.94132e+07	3.2239e+08	0.122253	0.00105112
TRINITY_DN98746_c1_g3	--	hypothetical protein DAPPUDRAFT_258574 [Daphnia pulex]	2.51799	1	2	1	1	278	31.5	6.89	0.105	0	1	3.43929e+07	2.65535e+08	0.129523	0.0378573
TRINITY_DN97500_c1_g1	Calnexin OS=Canis lupus familiaris GN=CANX PE=1 SV=3	calnexin [Marsupenaeus japonicus]	1.69231	1	5	1	1	650	73.3	4.78	0.122	5.76	1	7954074	5.65839e+07	0.140571	0.016014
TRINITY_DN19127_c0_g1	--	peritrophin-44-like protein [Eriocheir sinensis]	5.85366	1	3	1	1	205	22.3	4.44	0.468	6.6	1	3.33896e+07	2.3719e+08	0.140772	0.040092
TRINITY_DN8476_c0_g2	Histidine triad nucleotide-binding protein 1 OS=Rattus norvegicus GN=Hint1 PE=1 SV=5	protein kinase C inhibitor, putative [Riptortus pedestris]	20.6349	2	7	2	1	126	13.8	6.87	2.594	14.65	2	336040	2.11797e+06	0.158661	0.0265894
TRINITY_DN92065_c0_g1	Heat shock protein HSP 90-alpha OS=Sus scrofa GN=HSP90AA1 PE=2 SV=3	heat shock protein 90 [Eriocheir sinensis]	3.8835	1	5	1	1	309	35.7	5.03	0.093	10.82	1	1.33777e+07	8.20947e+07	0.162954	0.039143
TRINITY_DN97250_c0_g1	Xanthine dehydrogenase/oxidase OS=Felis catus GN=XDH PE=2 SV=3	PREDICTED: xanthine dehydrogenase-like isoform X2 [Lingula anatina]	2.52613	3	11	3	1	1148	122.6	5.24	0.202	19.04	3	4.95059e+07	2.8837e+08	0.171675	0.0223605
TRINITY_DN96174_c7_g3	Cytochrome P450 2L1 OS=Panulirus argus GN=CYP2L1 PE=1 SV=1	cytochrome P450 CYP2 [Eriocheir sinensis]	10.387	5	12	5	1	491	56.4	8.97	0.315	18.92	5	6.43332e+07	3.64124e+08	0.176679	0.00557249
TRINITY_DN72861_c0_g1	Dipeptidyl peptidase 1 OS=Pongo abelii GN=CTSC PE=2 SV=1	cathepsin C [Eriocheir sinensis]	7.51073	3	12	3	1	466	52	5.05	0.28	23.21	3	5.71099e+07	3.03611e+08	0.188102	0.026911
TRINITY_DN98467_c1_g37	Heparan-alpha-glucosaminide N-acetyltransferase OS=Homo sapiens GN=HGSNAT PE=1 SV=2	hypothetical protein L798_04374, partial [Zootermopsis nevadensis]	5.76923	1	3	1	1	208	23.4	9.44	0.194	3.63	1	5.71273e+06	2.80419e+07	0.203721	0.000760013
TRINITY_DN83365_c2_g1	Alpha-tocopherol transfer protein-like OS=Mus musculus GN=Ttpal PE=1 SV=3	CRAL-TRIO domain containing protein [Oryctes borbonicus]	12.1795	4	21	4	1	312	36.4	6.95	0.487	54.13	4	1.47581e+08	7.20238e+08	0.204905	0.00605357
TRINITY_DN66290_c0_g2	Heat shock protein HSP 90-beta OS=Rattus norvegicus GN=Hsp90ab1 PE=1 SV=4	PREDICTED: heat shock protein 83 [Dinoponera quadriceps]	14.4986	8	227	3	1	738	84.7	5.06	0.525	243.34	8	1.82214e+07	8.25946e+07	0.220612	0.000345458
TRINITY_DN98845_c15_g19	Putative all-trans-retinol 13,14-reductase OS=Danio rerio GN=retsat PE=2 SV=1	hypothetical protein BRAFLDRAFT_119025 [Branchiostoma floridae]	5.04065	3	8	3	1	615	68.9	6.55	0.151	21.18	3	5.37721e+07	2.35802e+08	0.22804	0.00140336
TRINITY_DN132948_c0_g1	Elongation factor 1-alpha 1 OS=Rattus norvegicus GN=Eef1a1 PE=2 SV=1	Elongation factor 1-alpha, partial [Stegodyphus mimosarum]	17.4194	2	466	1	1	155	17	8.91	0.848	1133.33	2	1.65658e+07	7.10358e+07	0.233204	0.00215527
TRINITY_DN99517_c0_g1	60S ribosomal protein L11 OS=Rattus norvegicus GN=Rpl11 PE=1 SV=2	ribosomal protein L11 [Branchiostoma belcheri]	12.9944	1	6	1	1	177	20.1	9.6	0.359	24.36	1	4.23786e+06	1.75624e+07	0.241304	0.0021959
TRINITY_DN82447_c0_g1	Apolipoprotein D OS=Macaca fascicularis GN=APOD PE=2 SV=1	hypothetical protein DAPPUDRAFT_299805 [Daphnia pulex]	12.5	2	6	2	1	192	21.5	4.3	0.995	12.93	2	1.66523e+08	6.77399e+08	0.245827	0.0117647
TRINITY_DN95805_c0_g5	26S protease regulatory subunit 4 OS=Drosophila melanogaster GN=Rpt2 PE=1 SV=2	PREDICTED: 26S protease regulatory subunit 4 [Bactrocera oleae]	11.5756	3	6	3	1	311	34.3	5.92	0.585	14.95	3	2.90765e+07	1.1799e+08	0.246433	0.000319641
TRINITY_DN97289_c1_g1	Indole-3-acetaldehyde oxidase OS=Arabidopsis thaliana GN=AAO2 PE=1 SV=2	hypothetical protein DAPPUDRAFT_313254 [Daphnia pulex]	1.4652	2	7	2	1	1365	148.3	7.08	0.049	12.54	2	8.84068e+07	348194469	0.253901	0.0117957
TRINITY_DN72125_c0_g1	Glyoxalase domain-containing protein 4 OS=Mus musculus GN=Glod4 PE=1 SV=1	PREDICTED: glyoxalase domain-containing protein 4-like [Limulus polyphemus]	13.2203	4	6	4	1	295	32.6	5.29	0.52	4.61	4	6.44628e+07	2.51408e+08	0.256407	0.037162
TRINITY_DN92653_c1_g1	Moesin/ezrin/radixin homolog 1 OS=Drosophila melanogaster GN=Moe PE=1 SV=2	hypothetical protein DAPPUDRAFT_327006 [Daphnia pulex]	1.875	2	3	2	1	480	56.1	7.24	0.105	3.63	2	3.4609e+07	1.34634e+08	0.25706	0.00203495
TRINITY_DN99366_c0_g10	Atrial natriuretic peptide-converting enzyme OS=Homo sapiens GN=CORIN PE=1 SV=2	hypothetical protein DAPPUDRAFT_232498 [Daphnia pulex]	13.9303	2	4	2	1	201	22.5	4.48	0.334	8.51	2	5.07336e+08	1898008572	0.267299	0.000614797
TRINITY_DN92121_c0_g1	Peptidyl-prolyl cis-trans isomerase FKBP4 OS=Rattus norvegicus GN=Fkbp4 PE=1 SV=3	FK506 binding protein [Artemia franciscana]	14.9635	2	7	2	1	274	30	4.96	0.35	14.89	2	4.77233e+07	172476464	0.276695	0.000154355
TRINITY_DN97902_c2_g8	C-1-tetrahydrofolate synthase, cytoplasmic OS=Drosophila melanogaster GN=pug PE=1 SV=4	PREDICTED: C-1-tetrahydrofolate synthase, cytoplasmic isoform X2 [Megachile rotundata]	9.45455	2	10	2	1	275	29.4	7.08	0.222	32.54	2	9.61269e+07	3.34139e+08	0.287686	0.00891141
TRINITY_DN91951_c1_g1	N-acetylated-alpha-linked acidic dipeptidase 2 OS=Mus musculus GN=Naalad2 PE=1 SV=2	hypothetical protein DAPPUDRAFT_303125 [Daphnia pulex]	1.3986	1	7	1	1	715	79.1	4.63	0.07	14.74	1	9.09564e+07	3.05741e+08	0.297495	0.025747
TRINITY_DN83129_c2_g1	--	hypothetical protein DAPPUDRAFT_229131 [Daphnia pulex]	3.3557	2	19	2	1	447	49.2	4.53	0.222	49.06	2	293663427	9.83108e+08	0.298709	0.0305486
TRINITY_DN95892_c6_g6	Integrin beta-PS OS=Drosophila melanogaster GN=mys PE=1 SV=3	integrin [Litopenaeus vannamei]	4.77419	3	10	3	1	775	85.1	4.89	0.145	23.74	3	2.93928e+07	9.83178e+07	0.298957	0.00975883
TRINITY_DN94064_c13_g4	Hydroxyacylglutathione hydrolase, mitochondrial OS=Danio rerio GN=hagh PE=2 SV=2	PREDICTED: hydroxyacylglutathione hydrolase, mitochondrial [Tribolium castaneum]	9.77199	5	28	5	1	307	33.8	6.42	1.239	79.06	5	1060786252	3505441534	0.302611	0.00347266
TRINITY_DN96334_c5_g22	Glutathione S-transferase OS=Mesocricetus auratus PE=2 SV=2	glutathione S-transferase [Litopenaeus vannamei]	10.5882	2	7	2	1	170	20	6.23	0.274	9.39	2	5.09084e+07	1.66342e+08	0.306046	0.00190736
TRINITY_DN32884_c0_g1	Elongation factor 2 OS=Mus musculus GN=Eef2 PE=1 SV=2	putative translation elongation factor G [Oesophagostomum dentatum]	13.9344	3	16	3	1	366	40.7	6.47	0.668	71.41	3	6.87183e+06	2.17016e+07	0.316651	0.000348059
TRINITY_DN128624_c0_g1	Probable ATP-dependent RNA helicase DDX17 OS=Mus musculus GN=Ddx17 PE=1 SV=1	hypothetical protein BRAFLDRAFT_122755 [Branchiostoma floridae]	22.2772	2	12	2	1	202	23.4	6.11	0.668	75.88	2	8263926	2.60816e+07	0.316849	0.0347278
TRINITY_DN97067_c1_g13	Transmembrane protein 68 OS=Bos taurus GN=TMEM68 PE=2 SV=1	hypothetical protein L798_07475 [Zootermopsis nevadensis]	2.34604	1	2	1	1	341	38.7	8.72	0.089	0	1	1.57636e+07	4.93506e+07	0.319421	0.000336802
TRINITY_DN98682_c3_g14	Cytochrome P450 2L1 OS=Panulirus argus GN=CYP2L1 PE=1 SV=1	RecName: Full=Cytochrome P450 2L1; AltName: Full=CYPIIL1	5.52147	1	3	1	1	163	18.9	6.58	0.155	5.85	1	74192708	2.28329e+08	0.324937	0.0101654
TRINITY_DN94403_c1_g4	Phosphatidylethanolamine-binding protein homolog F40A3.3 OS=Caenorhabditis elegans GN=F40A3.3 PE=3 SV=1	hypothetical protein D910_06347 [Dendroctonus ponderosae]	7.38636	1	4	1	1	176	19.6	5.86	0.166	12.96	1	3.49186e+07	1.00361e+08	0.347931	0.0091175
TRINITY_DN55703_c5_g1	Arginine kinase OS=Eriocheir sinensis PE=2 SV=1	RecName: Full=Arginine kinase; Short=AK	12.4611	3	9	3	1	321	36.4	6.62	0.389	25.64	3	4.07804e+08	1167210487	0.349383	0.00876353
TRINITY_DN88892_c0_g4	Prolow-density lipoprotein receptor-related protein 1 OS=Homo sapiens GN=LRP1 PE=1 SV=2	PREDICTED: low-density lipoprotein receptor-related protein 2-like, partial [Limulus polyphemus]	8.02469	3	12	3	1	486	52.5	4.11	0.389	32.46	3	5.04273e+07	141633910	0.35604	2.94507e-05
TRINITY_DN95949_c1_g3	Putative aminopeptidase W07G4.4 OS=Caenorhabditis elegans GN=lap-2 PE=3 SV=1	hypothetical protein DAPPUDRAFT_301437 [Daphnia pulex]	8.37696	3	4	3	1	382	39.9	7.78	0.25	7.86	3	9.47752e+07	2.61606e+08	0.362283	0.0201056
TRINITY_DN86636_c0_g1	Aldehyde dehydrogenase, dimeric NADP-preferring OS=Homo sapiens GN=ALDH3A1 PE=1 SV=3	PREDICTED: aldehyde dehydrogenase, dimeric NADP-preferring isoform X2 [Polistes dominula]	7.22101	3	14	3	1	457	50.5	7.42	0.274	27.77	3	1.074e+08	2.81784e+08	0.381143	0.00452798
TRINITY_DN84389_c3_g2	Adenosylhomocysteinase OS=Anopheles gambiae GN=Ahcy13 PE=2 SV=2	PREDICTED: adenosylhomocysteinase-like [Limulus polyphemus]	3.69515	2	7	2	1	433	47.7	6.4	0.179	12.4	2	4.6257e+08	1213386943	0.381222	0.000414203
TRINITY_DN81731_c0_g7	Cathepsin L OS=Sarcophaga peregrina PE=1 SV=1	cathepsin L protein [Cherax quadricarinatus]	3.21637	1	7	1	1	342	38	6.28	0.101	14.32	1	3.07419e+08	7.96309e+08	0.386055	0.00236266
TRINITY_DN116004_c2_g1	Sodium/potassium-transporting ATPase subunit alpha OS=Drosophila melanogaster GN=Atpalpha PE=1 SV=3	sodium-potassium ATPase alpha subunit [Eriocheir sinensis]	11.2871	8	41	8	1	1010	112.2	5.33	0.383	106.25	8	2.08775e+08	5.27713e+08	0.395622	0.0232972
TRINITY_DN86751_c0_g1	ATP synthase subunit b, mitochondrial OS=Drosophila melanogaster GN=ATPsynB PE=2 SV=2	F0-ATP synthase b-chain [Litopenaeus vannamei]	7.65957	2	3	2	1	235	26.7	8.32	0.233	4.35	2	9.34732e+07	2.29451e+08	0.407378	0.025652
TRINITY_DN68454_c0_g1	Voltage-dependent anion-selective channel OS=Drosophila melanogaster GN=porin PE=1 SV=3	voltage-dependent anion-selective channel [Eriocheir sinensis]	15.6028	3	5	3	1	282	30.1	8.73	0.52	11.9	3	2.90436e+07	7.12378e+07	0.4077	0.00247141
TRINITY_DN47429_c0_g1	Thioredoxin domain-containing protein 12 OS=Mus musculus GN=Txndc12 PE=1 SV=1	Thioredoxin domain-containing protein 12 [Zootermopsis nevadensis]	6.06061	1	3	1	1	165	18.7	5.62	0.179	0	1	3.14141e+07	7.66537e+07	0.409818	0.0108294
TRINITY_DN85863_c0_g1	Heat shock 70 kDa protein cognate 3 OS=Drosophila melanogaster GN=Hsc70-3 PE=2 SV=2	heat shock protein 70 cognate 3 [Eriocheir sinensis]	9.63303	7	26	6	1	654	72.3	5.15	0.445	56.65	7	272167714	6.59552e+08	0.412655	0.0373535
TRINITY_DN95949_c1_g9	Putative aminopeptidase W07G4.4 OS=Caenorhabditis elegans GN=lap-2 PE=3 SV=1	PREDICTED: putative aminopeptidase W07G4.4 [Strongylocentrotus purpuratus]	20.8633	3	16	3	1	139	14.7	6.67	3.642	42.07	3	3.19177e+08	7.64225e+08	0.417648	0.00958393
TRINITY_DN97242_c0_g24	Carboxypeptidase A2 OS=Rattus norvegicus GN=Cpa2 PE=1 SV=1	hypothetical protein DAPPUDRAFT_224487 [Daphnia pulex]	30.814	3	12	3	1	172	18.9	4.94	2.162	43.32	3	378474416	9.00345e+08	0.420366	0.00307452
TRINITY_DN94236_c0_g1	2-oxoisovalerate dehydrogenase subunit alpha, mitochondrial OS=Macaca fascicularis GN=BCKDHA PE=2 SV=1	hypothetical protein DAPPUDRAFT_301077 [Daphnia pulex]	3.57143	1	2	1	1	448	50.9	7.77	0.064	1.9	1	6.01222e+06	1.42921e+07	0.420668	0.0148955
TRINITY_DN98595_c4_g10	Adenylate cyclase CyaB OS=Aeromonas hydrophila GN=cyaB PE=1 SV=3	hypothetical protein CAPTEDRAFT_165045 [Capitella teleta]	6.13497	1	2	1	1	163	18.5	5.5	0.166	5.04	1	2.74544e+07	6.5081e+07	0.421849	0.0411933
TRINITY_DN81702_c0_g1	26S proteasome non-ATPase regulatory subunit 14 OS=Drosophila melanogaster GN=Rpn11 PE=1 SV=1	hypothetical protein BRAFLDRAFT_283521 [Branchiostoma floridae]	2.05279	1	3	1	1	341	38.5	8.63	0.233	1.72	1	56911314	1.34634e+08	0.422713	6.56075e-05
TRINITY_DN98003_c0_g16	Succinate dehydrogenase [ubiquinone] flavoprotein subunit, mitochondrial OS=Gallus gallus GN=SDHA PE=1 SV=2	mitochondrial complex succinate-ubiquinone oxidoreductase subunit A [Tetranychus cinnabarinus]	7.05882	1	3	1	1	170	17.9	6.27	0.233	7.34	1	3.1862e+07	7.50905e+07	0.424315	0.00101641
TRINITY_DN108363_c0_g1	ADP-ribosylation factor 1 OS=Xenopus laevis GN=arf1 PE=2 SV=2	ADP-ribosylation factor [Ixodes scapularis]	19.3798	2	2	2	1	129	15	5.31	0.52	4.37	2	6.6759e+06	1.56225e+07	0.427327	0.00291119
TRINITY_DN98078_c88_g1	Predicted lipoprotein OS=Litopenaeus vannamei PE=1 SV=2	Predicted lipoprotein [Astacus astacus]	3.56701	16	52	16	1	4850	534.8	5.72	0.129	118.88	16	2.45639e+08	5.73917e+08	0.428003	0.00256004
TRINITY_DN79288_c1_g1	Reticulon-1-A OS=Xenopus laevis GN=rtn1-a PE=2 SV=1	PREDICTED: reticulon-1-A isoform X2 [Trichogramma pretiosum]	2.6936	1	2	1	1	297	33	9.66	0.096	1.69	1	2.09851e+07	4.74938e+07	0.441849	0.00328282
TRINITY_DN97464_c1_g8	Calcium-transporting ATPase sarcoplasmic/endoplasmic reticulum type OS=Anopheles gambiae GN=Ca-P60A PE=3 SV=5	sarco/endoplasmic reticulum calcium-ATPase isoform 3 [Cherax destructor]	9.62343	2	9	2	1	239	26	5.15	0.311	12.84	2	5.0242e+07	1.13254e+08	0.443622	0.0155996
TRINITY_DN95360_c0_g33	--	putative uncharacterized oxidoreductase, partial [Stegodyphus mimosarum]	10.5263	3	8	3	1	228	25.9	5.14	0.551	10.43	3	3.98837e+07	8.97897e+07	0.444191	0.00617622
TRINITY_DN98106_c1_g6	Glucose-6-phosphate isomerase OS=Drosophila yakuba GN=Pgi PE=3 SV=1	glucose-6-phosphate isomerase [Spodoptera exigua]	3.57143	1	3	1	1	252	28.3	6.76	0.155	3.96	1	4.78824e+07	1.05222e+08	0.45506	0.0163519
TRINITY_DN87015_c0_g1	Collagen alpha-1(II) chain OS=Xenopus tropicalis GN=col2a1 PE=2 SV=1	Collagen alpha-2(I) chain [Habropoda laboriosa]	1.92906	3	9	3	1	1607	158	8.18	0.074	21.23	3	180402390	3.93402e+08	0.45857	7.64561e-05
TRINITY_DN88071_c0_g1	--	hypothetical protein X975_12632, partial [Stegodyphus mimosarum]	2.75229	1	3	1	1	436	47	4.39	0.166	6.51	1	52197925	1.11798e+08	0.466895	0.00883861
TRINITY_DN687_c0_g1	Beta-1,3-glucan-binding protein OS=Penaeus monodon PE=2 SV=1	lipopolysaccharide and beta-1,3- glucan binding protein [Eriocheir sinensis]	11.9266	1	10	1	1	109	12.3	4.31	0.468	16.37	1	1.34403e+08	2.87437e+08	0.467591	0.000328645
TRINITY_DN89334_c1_g2	Papilin OS=Caenorhabditis elegans GN=mig-6 PE=1 SV=1	pacifastin light chain-like serine proteinase inhibitor [Litopenaeus vannamei]	6.08899	3	14	3	1	854	92.3	5.14	0.122	27.09	3	1.03617e+08	2.21477e+08	0.467848	0.00516158
TRINITY_DN94614_c2_g1	Inorganic pyrophosphatase OS=Drosophila melanogaster GN=Nurf-38 PE=1 SV=3	PREDICTED: inorganic pyrophosphatase [Harpegnathos saltator]	3.96341	1	10	1	1	328	37.1	6.47	0.086	27.67	1	1247242509	2650549882	0.47056	0.00988509
TRINITY_DN96003_c10_g20	Endoglucanase B OS=Cellulomonas fimi GN=cenB PE=3 SV=1	endo-beta-1,4-glucanase [Parasesarma erythrodactyla]	10.2397	3	8	3	1	459	49.6	4.96	0.334	19.38	3	5.96125e+07	125988721	0.473157	0.000612559
TRINITY_DN64004_c0_g1	Malate dehydrogenase, cytoplasmic OS=Bos taurus GN=MDH1 PE=2 SV=3	cytosolic malate dehydrogenase [Daphnia pulex]	6.77966	2	9	2	1	354	38	5.95	0.318	23.47	2	2.69298e+08	5.64504e+08	0.477052	0.016639
TRINITY_DN85667_c0_g1	Long-chain fatty acid transport protein 1 OS=Mus musculus GN=Slc27a1 PE=1 SV=1	Long-chain fatty acid transport protein 1, partial [Stegodyphus mimosarum]	4.35459	2	5	2	1	643	71.7	8.32	0.155	15.29	2	5.85681e+07	1.22206e+08	0.479258	0.0211744
TRINITY_DN80591_c0_g1	Proteasome subunit alpha type-1 OS=Bos taurus GN=PSMA1 PE=1 SV=1	PREDICTED: proteasome subunit alpha type-1-like [Limulus polyphemus]	8.42105	2	6	2	1	285	31.4	5.66	0.202	12.7	2	7.51479e+07	1.56364e+08	0.480597	0.0031005
TRINITY_DN98077_c34_g1	Sorbitol dehydrogenase OS=Homo sapiens GN=SORD PE=1 SV=4	hypothetical protein DAPPUDRAFT_303131 [Daphnia pulex]	2.68817	1	15	1	1	372	39.9	7.12	0.202	27.88	1	3.54414e+08	7.27514e+08	0.487158	0.00791428
TRINITY_DN78766_c0_g1	Glutathione S-transferase D7 OS=Anopheles gambiae GN=GstD7 PE=2 SV=1	glutathione S-transferase [Palaemon carinicauda]	20.7207	5	13	5	1	222	24.7	7.02	1.581	29.31	5	2.65842e+08	5.30441e+08	0.501172	0.0488365
TRINITY_DN66510_c0_g2	40S ribosomal protein S18 OS=Spodoptera frugiperda GN=RpS18 PE=2 SV=1	ribosomal protein S18 [Procambarus clarkii]	7.27273	2	10	2	1	165	19.2	10.49	0.501	22.44	2	2.3827e+08	4.73231e+08	0.503496	0.01654
TRINITY_DN87925_c1_g1	Glutamate dehydrogenase, mitochondrial OS=Drosophila melanogaster GN=Gdh PE=1 SV=2	glutamate dehydrogenase [Eriocheir sinensis]	8.13559	3	14	3	1	590	65.2	7.91	0.243	33	3	2.45701e+08	4.74256e+08	0.518076	0.0300794
TRINITY_DN98920_c146_g67	Pseudohemocyanin-2 (Fragment) OS=Homarus americanus GN=phc-2 PE=1 SV=1	cryptocyanin [Eriocheir sinensis]	15.0685	2	4	2	1	146	16.5	5.59	0.389	7.62	2	7.13263e+07	135942958	0.524678	0.0241441
TRINITY_DN65006_c1_g22	Neogenin OS=Mus musculus GN=Neo1 PE=1 SV=1	PREDICTED: receptor-type tyrosine-protein phosphatase eta [Cephus cinctus]	4.44079	2	6	2	1	608	66.4	4.41	0.292	11.69	2	4.9518e+07	9.42011e+07	0.525663	0.0342339
TRINITY_DN95958_c1_g1	Aminopeptidase N OS=Bos taurus GN=ANPEP PE=2 SV=4	PREDICTED: aminopeptidase N-like [Nasonia vitripennis]	1.60966	2	7	2	1	994	112.1	4.79	0.094	15.89	2	1.28907e+08	2.44874e+08	0.526422	0.0229703
TRINITY_DN88531_c1_g8	V-type proton ATPase subunit G OS=Manduca sexta PE=3 SV=1	PREDICTED: V-type proton ATPase subunit G [Diachasma alloeum]	7.2	1	2	1	1	125	14.4	9.82	0.212	3.95	1	2.17668e+07	4.11024e+07	0.529576	0.00144358
TRINITY_DN55535_c0_g1	#N/A	#N/A	9.52381	1	6	1	1	105	12	4.96	0.179	13.76	1	7.43215e+07	1.3996e+08	0.531019	0.0174336
TRINITY_DN87079_c6_g26	Hematopoietic prostaglandin D synthase OS=Gallus gallus GN=HPGDS PE=1 SV=3	prostaglandin D synthase [Eriocheir sinensis]	13.3588	4	13	4	1	262	29.7	9.33	0.468	25.66	4	6.3416e+08	1190963137	0.532476	0.000459007
TRINITY_DN79837_c79_g1	Ferritin OS=Pacifastacus leniusculus PE=1 SV=1	ferritin 3 [Eriocheir sinensis]	32.8358	7	67	7	1	201	22.9	6.43	7.577	164.28	7	6.31908e+08	1180163874	0.535441	0.0169611
TRINITY_DN81101_c5_g1	Uncharacterized protein ZK1073.1 OS=Caenorhabditis elegans GN=ZK1073.1 PE=3 SV=1	hypothetical protein DAPPUDRAFT_321849 [Daphnia pulex]	8.69565	2	9	2	1	345	38.7	7.81	0.28	29.46	2	5.95194e+07	1.09869e+08	0.541731	0.0445535
TRINITY_DN94268_c0_g7	Alkaline phosphatase, tissue-nonspecific isozyme OS=Rattus norvegicus GN=Alpl PE=1 SV=2	alkaline phosphatase [Litopenaeus vannamei]	3.77358	1	9	1	1	318	35.7	4.45	0.155	17.49	1	1.22286e+08	2.2539e+08	0.542552	0.00440977
TRINITY_DN70625_c0_g1	Thioredoxin-2 OS=Drosophila yakuba GN=Trx-2 PE=3 SV=1	Trx1 [Eriocheir sinensis]	10.4762	1	3	1	1	105	12.2	4.94	0.259	6.02	1	1.01957e+08	1.80908e+08	0.563584	0.0440767
TRINITY_DN96304_c0_g1	Dolichyl-diphosphooligosaccharide--protein glycosyltransferase subunit STT3B OS=Homo sapiens GN=STT3B PE=1 SV=1	PREDICTED: dolichyl-diphosphooligosaccharide--protein glycosyltransferase subunit STT3B [Tribolium castaneum]	1.03093	1	3	1	1	776	87.7	9.26	0.046	5.19	1	5.63835e+07	9.69857e+07	0.581358	0.0327614
TRINITY_DN95737_c0_g13	NADH-cytochrome b5 reductase 2 OS=Xenopus tropicalis GN=cyb5r2 PE=2 SV=1	PREDICTED: NADH-cytochrome b5 reductase 3-like isoform X1 [Crassostrea gigas]	6.84211	1	6	1	1	190	21.3	6.23	0.145	14.32	1	1.50404e+08	2.5792e+08	0.583141	0.0496371
TRINITY_DN98219_c0_g1	Alpha-2-macroglobulin-like protein 1 OS=Homo sapiens GN=A2ML1 PE=1 SV=3	alpha 2-macroglobulin [Eriocheir sinensis]	2.78481	1	4	1	1	395	42.8	7.18	0.083	11.08	1	9.51723e+07	1.62583e+08	0.585378	0.0237542
TRINITY_DN83209_c0_g2	Papilin OS=Drosophila melanogaster GN=Ppn PE=1 SV=2	Papilin [Zootermopsis nevadensis]	6.32911	1	3	1	1	237	24.9	4.58	0.259	8.47	1	8.71186e+07	1.48796e+08	0.585491	0.00820628
TRINITY_DN83058_c0_g1	Sodium/calcium exchanger 2 OS=Mus musculus GN=Slc8a2 PE=1 SV=1	sodium-calcium exchanger 1 isoform 1 [Cherax destructor]	2.8436	2	10	2	1	844	93.1	5	0.091	22.13	2	4.32345e+07	7.2559e+07	0.595852	0.0239381
TRINITY_DN95922_c1_g7	Angiotensin-converting enzyme OS=Mesocricetus auratus GN=Ace PE=2 SV=1	hypothetical protein DAPPUDRAFT_307838 [Daphnia pulex]	5.38574	5	17	5	1	1374	157.5	4.56	0.199	41.25	5	9.24543e+07	1.55135e+08	0.595961	0.00943163
TRINITY_DN73098_c1_g1	--	peritrophin-44-like protein [Eriocheir sinensis]	11.7073	2	16	2	1	205	22.5	4.46	0.668	39.75	2	4.21782e+08	7.06183e+08	0.59727	0.0182049
TRINITY_DN99185_c3_g1	Laminin subunit beta-1 OS=Drosophila melanogaster GN=LanB1 PE=1 SV=4	Laminin subunit beta-1 [Zootermopsis nevadensis]	2.99278	5	8	5	1	1938	214.4	5.06	0.088	19.54	5	4.37715e+07	7.23584e+07	0.604926	0.00536464
TRINITY_DN95806_c3_g5	Zinc finger FYVE domain-containing protein 1 OS=Homo sapiens GN=ZFYVE1 PE=1 SV=1	Zinc finger FYVE domain-containing protein 1 [Zootermopsis nevadensis]	1.83876	1	2	1	1	707	79.1	7.64	0.043	2.03	1	2.52838e+06	4.13807e+06	0.611006	0.0133833
TRINITY_DN88829_c0_g4	#N/A	#N/A	14.2023	7	22	7	1	514	56.4	3.83	0.905	44.04	7	1.23713e+08	199506624	0.620094	0.00266622
TRINITY_DN92080_c1_g1	Alkaline phosphatase OS=Gadus morhua PE=1 SV=1	PREDICTED: alkaline phosphatase, tissue-nonspecific isozyme-like, partial [Limulus polyphemus]	1.66359	1	6	1	1	541	60.1	5.41	0.066	3.72	1	4.44505e+07	7.09981e+07	0.626081	0.00137624
TRINITY_DN91193_c0_g1	Hsc70-interacting protein OS=Gallus gallus GN=ST13 PE=2 SV=1	Hsc70-interacting protein, partial [Zootermopsis nevadensis]	3.06604	1	8	1	1	424	45.4	4.91	0.089	19.78	1	1.87366e+08	2.98828e+08	0.627003	0.000206879
TRINITY_DN97760_c2_g1	Hemolymph clottable protein OS=Penaeus monodon PE=1 SV=1	clotting protein precursor [Pacifastacus leniusculus]	3.00926	4	8	4	1	1728	192.7	5.49	0.1	24.9	4	8.14901e+07	1.29287e+08	0.630304	0.0456206
TRINITY_DN95260_c2_g24	Mitochondrial amidoxime-reducing component 1 OS=Xenopus laevis GN=marc1 PE=2 SV=1	PREDICTED: mitochondrial amidoxime reducing component 2 [Vollenhovia emeryi]	3.35052	1	5	1	1	388	43.5	7.49	0.07	11.42	1	1.12789e+08	1.77659e+08	0.634861	0.0312527
TRINITY_DN52774_c0_g1	FK506-binding protein 2 OS=Cryptococcus neoformans var. neoformans serotype D (strain JEC21 / ATCC MYA-565) GN=FPR2 PE=3 SV=1	FK506-binding protein 2 precursor [Papilio polytes]	20.098	3	21	3	1	204	22.6	4.82	1.054	51.61	3	4.72178e+08	7.41884e+08	0.636458	0.00105126
TRINITY_DN35501_c1_g1	60S ribosomal protein L3 OS=Drosophila melanogaster GN=RpL3 PE=1 SV=3	ribosomal protein L3 [Penaeus monodon]	2.98507	1	3	1	1	402	45.8	10.32	0.061	5.47	1	7.88986e+07	1.23485e+08	0.638932	0.0282736
TRINITY_DN96248_c2_g8	Low-density lipoprotein receptor-related protein 1B OS=Mus musculus GN=Lrp1b PE=1 SV=1	PREDICTED: sortilin-related receptor-like [Aplysia californica]	19.7995	5	35	4	1	399	44.4	4.58	0.585	100.13	5	2.15834e+08	3.33947e+08	0.646313	0.00437238
TRINITY_DN98797_c1_g2	Contactin-associated protein like 5-3 OS=Rattus norvegicus GN=Cntnap5c PE=2 SV=1	hypothetical protein RP20_CCG013029 [Aedes albopictus]	8.70536	12	23	12	1	1792	198.4	5.1	0.25	41.25	12	1.00709e+08	1.55437e+08	0.647905	0.00889436
TRINITY_DN70082_c0_g1	C3 and PZP-like alpha-2-macroglobulin domain-containing protein 8 OS=Homo sapiens GN=CPAMD8 PE=1 SV=2	farnesoic acid O-methyltransferase [Eriocheir sinensis]	8.15047	2	7	2	1	319	36	5.11	0.292	18.65	2	7.0421e+07	1.07423e+08	0.655552	0.034759
TRINITY_DN96829_c0_g15	26S proteasome non-ATPase regulatory subunit 1 OS=Drosophila melanogaster GN=Rpn2 PE=1 SV=1	26S proteasome non-ATPase regulatory subunit 1, partial [Stegodyphus mimosarum]	3.68217	2	8	2	1	516	57.8	5.22	0.145	16.68	2	1.0459e+08	1.58374e+08	0.660402	0.0119299
TRINITY_DN96803_c0_g1	Laminin subunit alpha OS=Drosophila melanogaster GN=LanA PE=1 SV=2	Laminin subunit alpha, partial [Zootermopsis nevadensis]	2.73852	5	9	5	1	2264	251.2	4.84	0.108	22.7	5	4.13467e+07	6.21239e+07	0.665552	0.000439604
TRINITY_DN89896_c1_g1	--	PREDICTED: SH3 domain-binding glutamic acid-rich protein homolog [Amyelois transitella]	39.3593	12	23	12	1	437	47.2	4.46	1.683	72.78	12	1.07782e+08	7.1431e+07	1.5089	0.0416691
TRINITY_DN68172_c0_g1	Protein disulfide-isomerase A3 OS=Gallus gallus GN=PDIA3 PE=2 SV=1	protein-disulfide isomerase [Scylla paramamosain]	11.2033	4	6	4	1	482	53.7	5.85	0.266	14.01	4	4.82432e+07	3.16822e+07	1.52272	0.0408019
TRINITY_DN57160_c0_g3	Actin-2 OS=Lumbricus terrestris GN=ACT2 PE=2 SV=1	actin [Portunus pelagicus]	13.6364	2	5	1	1	132	14.7	4.94	0.668	6.46	2	5.93103e+08	388367760	1.52717	0.00155447
TRINITY_DN94106_c129_g1	Brachyurin OS=Uca pugilator PE=1 SV=2	chymotrypsin-like serine protease 1 [Cherax quadricarinatus]	48	2	12	2	1	100	10.2	4.42	2.981	37.14	2	2016209281	1303419917	1.54686	0.0314882
TRINITY_DN91884_c0_g1	Spliceosome RNA helicase DDX39B OS=Bos taurus GN=DDX39B PE=2 SV=1	DEAD(Asp-Glu-Ala-Asp) box polypeptide 39 [Macrobrachium nipponense]	3.72807	2	6	2	1	456	52	5.66	0.136	13.36	2	1.09498e+08	7.00582e+07	1.56296	0.0354467
TRINITY_DN80409_c0_g1	Cofilin/actin-depolymerizing factor homolog OS=Drosophila melanogaster GN=tsr PE=1 SV=1	PREDICTED: cofilin/actin-depolymerizing factor homolog [Ceratitis capitata]	6.80272	1	6	1	1	147	17	6.33	0.233	12.83	1	4.70771e+08	3.00554e+08	1.56635	1.97806e-05
TRINITY_DN92556_c1_g2	H/ACA ribonucleoprotein complex subunit 4 OS=Drosophila melanogaster GN=Nop60B PE=1 SV=1	hypothetical protein DAPPUDRAFT_228342 [Daphnia pulex]	2.14133	1	2	1	1	467	52.6	9.45	0.064	1.69	1	2.87411e+07	1.83435e+07	1.56683	0.0212352
TRINITY_DN89776_c14_g1	Endochitinase OS=Manduca sexta PE=2 SV=1	chitinase 1 [Eriocheir sinensis]	7.5643	3	25	3	1	661	74.3	6.02	0.456	70.43	3	6.73536e+07	4.21473e+07	1.59805	0.00535215
TRINITY_DN74707_c0_g1	ATP-citrate synthase OS=Mus musculus GN=Acly PE=1 SV=1	PREDICTED: ATP-citrate synthase-like [Limulus polyphemus]	4.91196	4	14	4	1	1079	118.7	7.27	0.186	36.3	4	1.2894e+08	7.83995e+07	1.64465	0.0463261
TRINITY_DN92217_c0_g1	Serine--tRNA ligase, cytoplasmic OS=Mus musculus GN=Sars PE=1 SV=3	PREDICTED: serine--tRNA ligase, cytoplasmic-like [Limulus polyphemus]	5.30612	2	5	2	1	490	55.4	6.33	0.122	3.94	2	8.49573e+07	5.09183e+07	1.6685	0.0139384
TRINITY_DN94733_c371_g33	Hemocyanin C chain OS=Panulirus interruptus PE=1 SV=1	hemocyanin subunit 6 [Eriocheir sinensis]	22.905	3	6	2	1	179	19.9	4.73	0.701	19.77	3	1.04238e+08	6.21628e+07	1.67686	0.0147402
TRINITY_DN82299_c0_g1	Aldehyde dehydrogenase, mitochondrial OS=Rattus norvegicus GN=Aldh2 PE=1 SV=1	hypothetical protein DAPPUDRAFT_51170 [Daphnia pulex]	1.34615	1	2	1	1	520	57.1	6.24	0.056	2.02	1	2.08398e+07	1.23853e+07	1.68263	0.0248092
TRINITY_DN88892_c0_g2	Low-density lipoprotein receptor-related protein 1B OS=Mus musculus GN=Lrp1b PE=1 SV=1	PREDICTED: basement membrane-specific heparan sulfate proteoglycan core protein isoform X9 [Polistes canadensis]	9.46197	2	7	2	1	539	59.1	4.53	0.166	19.03	2	3.06187e+07	1.70339e+07	1.79752	0.0151958
TRINITY_DN66902_c0_g5	Polyubiquitin (Fragment) OS=Xenopus laevis PE=1 SV=2	ubiquitin [Culicoides sonorensis]	30.6452	3	8	3	1	124	14	5.17	0.585	21.45	3	6.97258e+07	3.84611e+07	1.81289	0.0265338
TRINITY_DN87104_c2_g8	#N/A	#N/A	3.46821	2	4	2	1	519	58.5	9.13	0.15	5.99	2	8.41691e+07	4.59624e+07	1.83126	0.000145655
TRINITY_DN84999_c0_g2	N-acetylneuraminate lyase OS=Pongo abelii GN=NPL PE=2 SV=1	N-acetylneuraminate lyase [Zootermopsis nevadensis]	3.54839	1	4	1	1	310	33.6	7.66	0.093	9.32	1	1.39662e+08	7.37614e+07	1.89343	4.76226e-05
TRINITY_DN68868_c0_g1	#N/A	#N/A	6.17284	1	3	1	1	162	17	4.35	0.212	5.96	1	5.23163e+07	2.64717e+07	1.97631	0.021017
TRINITY_DN70295_c0_g1	60S ribosomal protein L14 OS=Sus scrofa GN=RPL14 PE=1 SV=1	60S Ribosomal Protein L14 [Pantala flavescens]	7.89474	1	3	1	1	152	17.9	10.46	0.145	6.02	1	1.25345e+08	6.32505e+07	1.98172	0.00394695
TRINITY_DN9162_c0_g1	Protein disulfide-isomerase OS=Drosophila melanogaster GN=Pdi PE=2 SV=1	protein disulfide isomerase 2 [Fenneropenaeus chinensis]	18.3838	9	29	9	1	495	55.1	4.75	1.031	70.01	9	3.12035e+08	1.56811e+08	1.98987	0.00771453
TRINITY_DN90476_c0_g1	Villin-1 OS=Gallus gallus GN=VIL1 PE=1 SV=2	hypothetical protein DAPPUDRAFT_311761 [Daphnia pulex]	6.08496	5	15	5	1	871	97.4	6.38	0.155	18.41	5	6.20929e+07	3.07657e+07	2.01825	0.0491755
TRINITY_DN74324_c1_g2	Translocon-associated protein subunit alpha OS=Mus musculus GN=Ssr1 PE=1 SV=1	Translocon-associated protein subunit alpha [Zootermopsis nevadensis]	3.69128	2	8	2	1	298	32.8	4.6	0.778	17.76	2	68661909	3.33822e+07	2.05684	0.0267052
TRINITY_DN85644_c1_g1	Membrane-associated progesterone receptor component 2 OS=Rattus norvegicus GN=Pgrmc2 PE=1 SV=1	progesterone-like protein 1, partial [Portunus trituberculatus]	4.20561	1	3	1	1	214	23.5	5.07	0.389	3.34	1	2.55741e+07	1.23876e+07	2.0645	0.020422
TRINITY_DN92841_c0_g1	Transcription factor BTF3 homolog 4 OS=Danio rerio GN=btf3l4 PE=2 SV=1	PREDICTED: transcription factor BTF3 homolog 4-like [Limulus polyphemus]	7.64331	1	4	1	1	157	16.9	6.95	0.468	10.4	1	5.63314e+07	2.72394e+07	2.06801	0.0228575
TRINITY_DN89465_c27_g7	#N/A	#N/A	14.5038	1	5	1	1	131	14.4	7.25	0.334	11.48	1	4.58566e+07	2.15708e+07	2.12587	0.00738312
TRINITY_DN93273_c3_g1	DDRGK domain-containing protein 1 OS=Branchiostoma floridae GN=BRAFLDRAFT_114851 PE=3 SV=1	conserved hypothetical protein [Pediculus humanus corporis]	7.97101	1	2	1	1	138	15.9	4.73	0.259	5.06	1	2.95673e+07	1.37375e+07	2.1523	0.0152572
TRINITY_DN89586_c2_g1	Annexin B9 OS=Drosophila melanogaster GN=AnxB9 PE=2 SV=2	PREDICTED: annexin B9-like isoform X2 [Diuraphis noxia]	16.2939	3	9	3	1	313	35	5.44	0.433	30.19	3	7.25097e+07	3.33479e+07	2.17434	0.0100939
TRINITY_DN83957_c2_g6	Serpin B10 OS=Bos taurus GN=SERPINB10 PE=2 SV=1	serpin 3 [Penaeus monodon]	12.9676	5	11	5	1	401	44.9	5.9	0.403	23.16	5	8.11029e+07	3.63774e+07	2.22949	0.0256951
TRINITY_DN97709_c13_g3	Neprilysin-11 OS=Caenorhabditis elegans GN=nep-11 PE=1 SV=2	hypothetical protein DAPPUDRAFT_200882 [Daphnia pulex]	10.2503	5	18	5	1	839	92.7	4.5	0.658	35.82	5	1.13135e+08	5.04468e+07	2.24265	0.000558848
TRINITY_DN97960_c2_g43	Aminopeptidase N OS=Bos taurus GN=ANPEP PE=2 SV=4	PREDICTED: aminopeptidase N [Vollenhovia emeryi]	4.77454	3	5	3	1	754	86.4	4.49	0.174	11.36	3	5.72181e+07	2.52315e+07	2.26772	0.0213083
TRINITY_DN97655_c2_g1	Thymosin beta-4 OS=Rattus norvegicus GN=Tmsb4x PE=1 SV=2	beta-thymosin 4 [Pacifastacus leniusculus]	22.3684	6	13	6	1	228	25.4	5.57	0.957	26.87	6	1.737e+08	7.63311e+07	2.27561	0.00493629
TRINITY_DN86583_c2_g1	B-cell receptor-associated protein 29 OS=Mus musculus GN=Bcap29 PE=1 SV=1	PREDICTED: B-cell receptor-associated protein 31 [Bombyx mori]	12.1739	3	8	3	1	230	26.3	7.21	0.468	19.1	3	1.22538e+08	5.24512e+07	2.33623	0.0193444
TRINITY_DN93355_c0_g1	Spectrin alpha chain OS=Drosophila melanogaster GN=alpha-Spec PE=1 SV=2	Spectrin alpha chain [Zootermopsis nevadensis]	7.20497	16	37	16	1	2415	277.6	5.16	0.247	92.32	16	1.84856e+08	7.88024e+07	2.34581	0.0191513
TRINITY_DN84676_c0_g1	Adenosine kinase OS=Physcomitrella patens subsp. patens GN=ADK PE=2 SV=1	PREDICTED: adenosine kinase 1 [Microplitis demolitor]	2.59366	1	3	1	1	347	38.2	6.02	0.08	7.29	1	1.86973e+08	7.81366e+07	2.39289	0.00726437
TRINITY_DN81505_c0_g1	Collagen alpha-1(XI) chain OS=Homo sapiens GN=COL11A1 PE=1 SV=4	hypothetical protein AMK59_7089 [Oryctes borbonicus]	0.410557	1	4	1	1	1705	171.6	8.57	0.022	7.5	1	1.15806e+08	4.81531e+07	2.40494	0.0244169
TRINITY_DN30773_c0_g1	Oplophorus-luciferin 2-monooxygenase non-catalytic subunit OS=Oplophorus gracilirostris PE=1 SV=1	RecName: Full=Oplophorus-luciferin 2-monooxygenase non-catalytic subunit; Flags: Precursor	1.7284	1	3	1	1	405	45.8	4.55	0.105	6.49	1	4.12915e+08	1.64946e+08	2.50333	0.0201243
TRINITY_DN92620_c1_g2	--	PREDICTED: uncharacterized protein LOC105286221 [Cerapachys biroi]	1.02696	1	3	1	1	779	87.3	5.31	0.05	2.08	1	119280224	4.62676e+07	2.57805	0.0131275
TRINITY_DN94733_c371_g7	Hemocyanin A chain OS=Panulirus interruptus PE=1 SV=2	hemocyanin subunit 1 [Metacarcinus magister]	11.1406	3	25	3	1	377	42.7	5.36	0.668	77.17	3	1.71508e+08	6.62838e+07	2.58748	0.00625789
TRINITY_DN94282_c1_g28	Aminoacylase-1 OS=Mus musculus GN=Acy1 PE=1 SV=1	hypothetical protein CAPTEDRAFT_184037 [Capitella teleta]	6	2	7	2	1	400	45.5	6.47	0.15	10.23	2	6.41452e+07	2.44091e+07	2.62792	0.00648864
TRINITY_DN78969_c0_g18	Malate dehydrogenase OS=Pyrococcus abyssi (strain GE5 / Orsay) GN=mdh PE=3 SV=1	hypothetical protein DAPPUDRAFT_214190 [Daphnia pulex]	7.26872	3	8	3	1	454	48.9	7.69	0.562	18.89	3	6.40736e+07	2.38139e+07	2.6906	0.0204938
TRINITY_DN85987_c0_g53	Phosphatidylinositol phosphatase PTPRQ OS=Rattus norvegicus GN=Ptprq PE=1 SV=1	hypothetical protein BRAFLDRAFT_126919 [Branchiostoma floridae]	13.4921	1	3	1	1	126	14	4.15	2.162	8.76	1	3.4347e+07	1.21091e+07	2.83647	0.0366968
TRINITY_DN79926_c1_g1	Sodium/glucose cotransporter 4 OS=Danio rerio GN=slc5a9 PE=2 SV=1	hypothetical protein DAPPUDRAFT_215063 [Daphnia pulex]	1.18343	1	4	1	1	676	74.6	5.95	0.075	5.96	1	3.71276e+07	1.17958e+07	3.14752	0.00253823
TRINITY_DN90540_c1_g1	Ankycorbin OS=Rattus norvegicus GN=Rai14 PE=1 SV=2	espin [Trichomonas vaginalis G3]	4.68085	1	3	1	1	235	24.6	7.72	0.136	7.28	1	6.21951e+07	1.92627e+07	3.22879	0.0282754
TRINITY_DN94524_c11_g41	Phytanoyl-CoA dioxygenase, peroxisomal OS=Bos taurus GN=PHYH PE=2 SV=2	hypothetical protein DAPPUDRAFT_321740 [Daphnia pulex]	4.54545	1	2	1	1	264	30.3	6.52	0.116	4.84	1	5.90435e+07	1.70495e+07	3.46307	0.039781
TRINITY_DN88199_c4_g1	UDP-glucuronosyltransferase 2B14 OS=Oryctolagus cuniculus GN=UGT2B14 PE=2 SV=1	UDP-glycosyltransferase 208B2 [Daphnia pulex]	8.06175	4	9	4	1	583	64.9	9.04	0.389	25.05	4	4.85425e+07	1.35691e+07	3.57744	0.0405685
TRINITY_DN59528_c0_g1	60S ribosomal protein L5 OS=Drosophila melanogaster GN=RpL5 PE=1 SV=2	PREDICTED: 60S ribosomal protein L5 [Ciona intestinalis]	11.1842	3	8	3	1	304	34.9	9.61	0.346	20.12	3	6.95362e+07	1.86649e+07	3.72551	0.030673
TRINITY_DN44590_c0_g2	Glyceraldehyde-3-phosphate dehydrogenase OS=Panulirus versicolor PE=1 SV=1	glyceraldehyde 3-phosphate dehydrogenase [Eriocheir sinensis]	13.8973	3	12	3	1	331	35.3	7.01	0.509	37.53	3	1.18846e+08	3.16257e+07	3.75789	0.0340061
TRINITY_DN124753_c0_g1	Actin, alpha skeletal muscle OS=Oryzias latipes GN=acta1 PE=2 SV=1	hypothetical protein BRAFLDRAFT_115565 [Branchiostoma floridae]	34.9057	3	13	1	1	106	11.8	5.22	2.594	22.47	3	2.2148e+08	5.74744e+07	3.85353	0.00438042
TRINITY_DN94664_c8_g2	Sortilin-related receptor OS=Oryctolagus cuniculus GN=SORL1 PE=2 SV=1	lectin B isoform 3 [Marsupenaeus japonicus]	2.78638	1	3	1	1	323	36.1	4.2	0.233	6.5	1	5.99221e+07	1.50151e+07	3.99078	0.0477206
TRINITY_DN66426_c0_g1	Tubulin alpha-1B chain OS=Pan troglodytes GN=TUBA1B PE=2 SV=1	alpha tubulin [Aplysia dactylomela]	15.1724	2	6	1	1	145	16.3	6.07	0.931	7.48	2	1.54473e+08	3.67453e+07	4.20389	0.0378164
TRINITY_DN85709_c0_g2	--	PREDICTED: mucin-2-like [Amyelois transitella]	2.65866	3	12	3	1	1166	120.4	6.09	0.259	21.56	3	221999829	5.24681e+07	4.23114	0.0270998
TRINITY_DN55648_c6_g3	Pseudohemocyanin-2 (Fragment) OS=Homarus americanus GN=phc-2 PE=1 SV=1	hemocyanin [Portunus pelagicus]	16.3462	1	10	1	1	104	11.1	7.34	0.585	36.52	1	1862498206	4.20275e+08	4.43162	0.0495707
TRINITY_DN89862_c14_g1	ATP synthase subunit gamma, mitochondrial OS=Drosophila melanogaster GN=ATPsyngamma PE=2 SV=2	mitochondrial ATP synthase gamma subunit precursor [Litopenaeus vannamei]	3.34448	1	3	1	1	299	32.4	8.94	0.089	4.81	1	9.14616e+07	1.88386e+07	4.85502	0.0022523
TRINITY_DN99507_c0_g1	14-3-3 protein zeta OS=Bombyx mori GN=14-3-3zeta PE=2 SV=2	14-3-3-like protein [Eriocheir sinensis]	38.4615	7	22	6	1	247	28	4.77	1.649	57.23	7	6.50917e+08	1.33779e+08	4.86563	0.0163092
TRINITY_DN96303_c0_g8	Pyruvate kinase OS=Drosophila melanogaster GN=PyK PE=2 SV=2	pyruvate kinase 3 [Litopenaeus vannamei]	23.1405	2	5	1	1	121	13	7.14	0.468	11.98	2	2.82414e+08	5.66298e+07	4.98702	3.94186e-05
TRINITY_DN88356_c1_g1	Kinectin OS=Homo sapiens GN=KTN1 PE=1 SV=1	PREDICTED: flagellar attachment zone protein 1-like isoform X1 [Saccoglossus kowalevskii]	7.04356	7	14	7	1	1079	118.6	5.54	0.191	40	7	1.48109e+08	2.87462e+07	5.15228	0.0104044
TRINITY_DN79837_c74_g1	Hemocyanin C chain OS=Panulirus interruptus PE=1 SV=1	hemocyanin subunit 3 [Metacarcinus magister]	8.59375	1	6	1	1	128	14.4	6.28	0.585	15.18	1	1156192185	2.04613e+08	5.65063	0.00667927
TRINITY_DN93806_c0_g3	Calreticulin OS=Bombyx mori GN=crt PE=1 SV=1	calreticulin [Litopenaeus vannamei]	4.54545	1	3	1	1	198	22.6	6.29	0.145	6.01	1	5.17008e+08	8.40022e+07	6.15469	0.0170512
TRINITY_DN95676_c80_g1	Eukaryotic translation initiation factor 2 subunit 2 OS=Mus musculus GN=Eif2s2 PE=1 SV=1	eukaryotic translation initiation factor 2 subunit 2 [Nasonia vitripennis]	3.07692	1	2	1	1	325	36.5	8.09	0.101	4.25	1	8.17952e+07	1.30998e+07	6.24399	8.59625e-05
TRINITY_DN92506_c5_g1	Beta-hexosaminidase subunit alpha OS=Pongo abelii GN=HEXA PE=3 SV=1	Beta-hexosaminidase subunit beta [Zootermopsis nevadensis]	11.1317	5	12	5	1	539	60.8	5.11	0.403	23.94	5	9.27961e+07	1.46126e+07	6.35041	0.0198408
TRINITY_DN70119_c0_g2	Actin, cytoplasmic 2 OS=Xenopus laevis GN=actg1 PE=2 SV=1	Chain L, Actin Filament Model In The Extended Form Of Acromsomal Bundle In The Limulus Sperm	36.2989	7	23	4	1	281	31.6	5.3	2.594	56.56	7	7.53933e+08	1.18193e+08	6.37883	0.0343784
TRINITY_DN95237_c1_g21	SH3 domain-binding glutamic acid-rich protein homolog OS=Drosophila melanogaster GN=Sh3beta PE=1 SV=2	PREDICTED: SH3 domain-binding glutamic acid-rich protein homolog [Cimex lectularius]	9.57447	1	3	1	1	188	20.8	4.74	0.359	3.24	1	3.87265e+07	5.77086e+06	6.7107	0.0173004
TRINITY_DN63735_c15_g2	Alpha-amylase 1 OS=Drosophila ananassae GN=Amy35 PE=3 SV=3	amylase [Litopenaeus vannamei]	5.54017	2	3	2	1	722	79.3	4.67	0.136	7.51	2	4.13446e+07	6.10744e+06	6.76955	6.60016e-05
TRINITY_DN98920_c146_g42	Hemocyanin OS=Palinurus vulgaris PE=1 SV=2	cryptocyanin [Eriocheir sinensis]	6.19469	1	3	1	1	113	12.7	6.79	0.233	6.3	1	311918293	4.53745e+07	6.8743	0.00424563
TRINITY_DN93806_c0_g6	Calreticulin OS=Cricetulus griseus GN=CALR PE=1 SV=1	calreticulin [Portunus trituberculatus]	35.814	7	23	7	1	215	25	4.08	7.377	64.42	7	4.07923e+08	5.93203e+07	6.87661	0.00420193
TRINITY_DN70259_c2_g1	ADP,ATP carrier protein OS=Drosophila melanogaster GN=sesB PE=2 SV=4	ATP/ADP translocase [Pacifastacus leniusculus]	6.79612	2	4	2	1	309	33.7	9.79	0.186	5.64	2	133558862	9.92121e+06	13.462	0.00047225
TRINITY_DN82619_c1_g1	40S ribosomal protein S3a OS=Biphyllus lunatus PE=2 SV=1	ribosomal protein S3a [Fenneropenaeus merguiensis]	7.89474	1	4	1	1	152	17.2	9.45	0.166	9.51	1	4.78121e+08	3.05922e+07	15.6288	0.0144898
TRINITY_DN65445_c0_g1	Eukaryotic translation initiation factor 5A OS=Spodoptera frugiperda GN=eIF-5A PE=2 SV=1	eukaryotic translation initiation factor 5A [Scylla paramamosain]	9.55414	2	16	2	1	157	17.1	5.58	0.874	33.5	2	4.18914e+08	2.63618e+07	15.8909	0.00839865
TRINITY_DN92074_c7_g19	--	vitelline membrane outer layer 1-like protein [Scylla paramamosain]	6.58436	1	7	1	1	243	26.9	4.45	0.468	21.94	1	244441670	1.53716e+07	15.9021	0.000113524
TRINITY_DN54027_c0_g1	Transcription elongation factor B polypeptide 2 OS=Rattus norvegicus GN=Tceb2 PE=1 SV=1	RNA polymerase II transcription elongation factor, putative [Ixodes scapularis]	7.69231	1	3	1	1	117	13.3	4.88	0.292	4.1	1	59725707	3.44137e+06	17.3552	0.0448191
TRINITY_DN86179_c18_g1	Fatty acid-binding protein homolog 9 OS=Caenorhabditis elegans GN=lbp-9 PE=3 SV=1	fatty acid binding protein [Eriocheir sinensis]	27.1523	4	26	4	1	151	16.9	8.38	1.894	64.7	4	9.55435e+08	1.11524e+07	85.6705	0.0150582
